# Supplementary material for: Genetic basis of maturity time is independent from that of flowering time and contributes to ecotype differentiation in common buckwheat (Fagopyrum esculentum Moench)
Source: BMC Plant Biol. 2022 Jul 21;22:353. doi: 10.1186/s12870-022-03722-6 (PMC9306078; doi:10.1186/s12870-022-03722-6)
Supplement: Supplementary file 1 — Additional file 1: Table S1. Bridge markers between Cross A and Cross B_1. [file 12870_2022_3722_MOESM1_ESM.xlsx]

## Sheet: Table S1
Table S1. Bridge markers between Cross A and Cross B_1.
Cross A				CrossB_1
Marker name	Linkage group	Position (cM)		Marker name	Linkage group	Position (cM)
AMP0022077	1	10.29		AMP0020336	1	69.45
AMP0022148	1	49.7		AMP0020452	1	77.82
Toyo0001533	1	63.81		Toyo0001200	1	78.24
AMP0024342	1	71.27		NOR0024549	1	88.34
AMP0025663	2	46.44		AMP0026867	2	15.68
AMP0023209	2	52.82		AMP0022663	2	27.63
AMP0027648	2	53.49		AMP0029706	2	28.47
NOR0022160	2	59.56		AMP0020470	2	58.76
AMP0002790	2	68.98		AMP0003084	2	67.15
NOR0026561	2	69.65		NOR0028713	2	64.21
AMP0009315	2	70.32		AMP0008657	2	63.38
AMP0024463	2	84.66		AMP0024778	2	75.98
AMP0021978	2	86.35		AMP0020146	2	77.23
AMP0023495	2	86.68		AMP0023219	2	76.81
AMP0022485	2	87.01		AMP0021125	2	79.33
AMP0022277	2	88.68		AMP0020733	2	57.5
AMP0004753	2	91.36		AMP0004791	2	71.79
AMP0002116	2	95.72		AMP0001698	2	75.14
AMP0024628	2	106.82		AMP0025056	2	36.48
AMP0002312	2	108.49		AMP0002109	2	49.54
AMP0024746	2	115.22		AMP0025199	2	92.05
NOR0004660	2	117.56		AMP0004692	2	97.52
AMP0024710	2	119.91		AMP0025155	2	81.01
AMP0017782	2	121.92		AMP0015944	2	86.13
NOR0024546	2	127.69		AMP0024944	2	112.75
AMP0022252	2	135.4		AMP0020697	2	122
Toyo0028085	2	136.4		AMP0030251	2	119.06
NOR0026110	2	141.8		AMP0027855	2	113.59
AMP0024477	2	145.17		AMP0024799	2	112.33
Toyo0023410	2	151.03		AMP0023062	2	65.89
AMP0022536	2	159.8		AMP0021252	2	56.67
AMP0001313	2	169.33		AMP0000999	2	57.09
AMP0026841	3	7.35		NOR0029187	3	5.6
AMP0002614	3	13.95		AMP0002848	3	12.83
AMP0026530	3	32.9		AMP0028645	3	79.92
AMP0002825	3	33.9		AMP0003164	3	79.51
AMP0023287	3	39.95		AMP0022831	3	79.09
AMP0026030	3	42.29		AMP0027678	3	38.99
AMP0002695	3	72.53		AMP0003010	3	92.47
AMP0002650	3	73.87		AMP0002913	3	91.21
AMP0015435	3	74.54		AMP0014808	3	89.54
AMP0002071	3	75.21		AMP0001612	3	86.61
AMP0018951	3	75.87		AMP0017092	3	89.12
NOR0017915	3	78.21		NOR0016054	3	68.61
AMP0024860	3	92.35		NOR0025394	3	93.3
AMP0002106	3	107.91		AMP0001671	3	103.38
AMP0002313	3	114.04		AMP0002123	3	100.84
AMP0024604	3	115.72		AMP0025016	3	94.56
AMP0002128	3	138.14		AMP0001730	3	121.74
AMP0020994	3	155.64		AMP0018948	3	126.78
AMP0021844	3	156.98		AMP0019945	3	129.3
AMP0014337	3	161.36		AMP0014056	3	138.19
AMP0025141	4	25.19		AMP0025912	4	31.39
NOR0016273	4	25.86		AMP0015403	4	33.48
AMP0002091	4	26.86		AMP0001642	4	34.32
AMP0024677	4	27.2		AMP0025128	4	35.16
AMP0002844	4	32.26		AMP0003212	4	100.94
AMP0021963	4	33.6		AMP0020110	4	102.62
AMP0022771	4	48.73		AMP0021681	4	45.75
AMP0022048	4	49.73		AMP0020284	4	39.79
AMP0028681	4	51.07		AMP0030804	4	50.8
AMP0021993	4	83.99		AMP0020182	4	74.8
NOR0024117	4	86.02		AMP0024096	4	93.79
AMP0024907	4	112.84		AMP0025467	4	83.26
AMP0003002	4	114.85		AMP0003359	4	92.11
AMP0002231	4	115.52		AMP0001944	4	96.73
Toyo0003027	5	5.04		Toyo0003422	5	2.54
AMP0023906	5	23.59		AMP0023722	5	33.89
AMP0024626	5	24.93		AMP0025053	5	34.73
AMP0002401	5	26.95		Toyo0002318	5	33.05
AMP0002228	5	27.61		AMP0001936	5	40.25
NOR0022543	5	29.63		AMP0021261	5	35.57
Toyo0006872	5	42.47		Toyo0006605	5	106.27
AMP0023132	5	44.14		AMP0022526	5	110.05
AMP0025914	5	45.83		AMP0027416	5	58.58
Toyo0002167	5	48.51		AMP0001796	5	46.79
NOR0002165	5	49.51		AMP0001793	5	72.54
AMP0026541	5	50.52		AMP0028668	5	85.58
AMP0025740	5	55.55		AMP0027036	5	54.81
AMP0002800	5	89.69		AMP0003104	5	122.42
AMP0020053	5	142.12		AMP0018113	5	169.55
AMP0002514	6	36.02		AMP0002591	6	21.45
NOR0025487	6	41.06		AMP0026548	6	32.41
AMP0026155	6	44.77		AMP0027932	6	39.15
NOR0024992	6	49.14		AMP0025634	6	38.74
NOR0004846	6	60.3		AMP0004881	6	85.63
Toyo0004901	6	60.97		AMP0004932	6	84.8
AMP0002456	6	64		AMP0002473	6	65.94
AMP0021905	6	64.33		AMP0019988	6	89.82
AMP0019010	6	65.33		Toyo0017222	6	94.03
AMP0010280	6	65.67		AMP0010226	6	71.81
AMP0004650	6	66		AMP0004679	6	72.23
AMP0002293	6	66.67		AMP0002058	6	88.56
NOR0025449	6	69.68		AMP0026468	6	76.82
AMP0026393	6	70.69		AMP0028389	6	70.97
AMP0002597	6	92.83		AMP0002775	6	71.39
AMP0021065	6	151.6		AMP0019010	6	150.55
AMP0023937	6	155.68		AMP0023781	6	157
AMP0022219	7	13.69		AMP0020636	7	43.06
Toyo0001972	7	31.65		AMP0001478	7	90.36
AMP0025407	7	73.67		AMP0026403	7	128.27
AMP0026023	7	74		AMP0027671	7	125.76
AMP0022482	7	89.14		AMP0021121	7	133.31
AMP0025843	7	90.83		AMP0027274	7	150.63
AMP0023447	7	95.2		AMP0023139	7	129.94
AMP0001189	8	1.34		AMP0000849	8	2.54
AMP0026703	8	2.68		AMP0028962	8	6.77
AMP0002865	8	11.91		AMP0003252	8	23.01
AMP0002549	8	14.96		AMP0002699	8	40.42
AMP0022515	8	24.03		AMP0021203	8	48.4
AMP0027060	8	27.72		AMP0029215	8	53.85
AMP0025550	8	28.38		AMP0026669	8	56.79
AMP0002802	8	28.72		AMP0003107	8	59.32
AMP0022216	8	41.9		AMP0020634	8	83.07
AMP0020840	8	42.57		AMP0018840	8	81.8
AMP0023298	8	42.9		AMP0022850	8	78.86
AMP0004775	8	43.24		NOR0004810	8	77.18
AMP0023394	8	71.98		AMP0023048	8	105.1
