# Supplementary material for: Genetic basis of maturity time is independent from that of flowering time and contributes to ecotype differentiation in common buckwheat (Fagopyrum esculentum Moench)
Source: BMC Plant Biol. 2022 Jul 21;22:353. doi: 10.1186/s12870-022-03722-6 (PMC9306078; doi:10.1186/s12870-022-03722-6)
Supplement: Supplementary file 2 — Additional file 2: Table S2. Primer information. [file 12870_2022_3722_MOESM2_ESM.xlsx]

## Sheet: Table S2
Table S2. Primer information.
Marker name	Sequence 5'–3'	Sequence 5'–3'	Restriction enzyme	Reference
For linkage map construction
FePHY3_1_HinC2_FR_RE	GCGAGGATCAGAAGCAGTTTG	TGGATCAAATCGGGTGGAAG	HincII	Hara et al. 2020
FesA_L0724_RspRs2_TtoA	CATTTCAGTGCCAATCTCGC	AAACTCGTCTCCTCCATGACC	RspRSII	Hara et al. 2020
FesA_F0110_3_TtoA	GAGGAGGAACAAGACGCACA	TCAAGCCAGTGACATACCACAA	TaqI	Hara et al. 2020
FesA_L0013_2_Mse1_FR	GAAAATGGAGATGGCGAAAAC	CGCAGCAGATATGAGACAACA	RspRSII	Hara et al. 2020
FesA_L0494_6_TtoA	TCCACAATCTCTCCTTCCTCC	AGCACCAACAAACGCAAAAC	TaqI	Hara et al. 2020
FesB_L0041_2_Baq1_FR	GTCCACAGGAGGAAAGGCAC	CGTGAAACACCAAATTACGACC	TaqI	Hara et al. 2020
Ne_FE206025_UtoA	CCATATATTGTGCATGAACTACTGC	GAATCTGAGCCATCACTTTTATCTC	Not used (Indel)	Hara et al. 2020
For association analysis
qMT6_KTW_ STS	CTTGTGGTTCCGAAAGAAGTCCT	TACGGCTAAACCTCGTATCAACG	RspRSII	This study
qMT3_RCK_ STS1	CAGATCAAGCACATACGAGATCTTT	TTGATTTGTGACACCCATCGTTAT	HindIII	This study
qMT3_RCK_ STS2	GCCATGTAATGTAAGCATTCTTC	AATCAAACCTATGATGGCGCTCT	Not used (Indel)	This study
