# Supplementary material for: Genetic basis of maturity time is independent from that of flowering time and contributes to ecotype differentiation in common buckwheat (Fagopyrum esculentum Moench)
Source: BMC Plant Biol. 2022 Jul 21;22:353. doi: 10.1186/s12870-022-03722-6 (PMC9306078; doi:10.1186/s12870-022-03722-6)
Supplement: Supplementary file 3 — Additional file 3: Table S3. Results of local BLAST. [file 12870_2022_3722_MOESM3_ESM.xlsx]

## Sheet: Table S3
Table S3. Results of local BLAST.
Population	Marker name	LG	Position (cM)	Out_1Kb_BGDB				Out_1Kb_Dasha
				Best-hit scaffold	Single or multi hit	E value of best-hit scaffold	Identity of best-hit scaffold (%)	Best-hit scaffold	Single or multi hit	E value of best-hit scaffold	Identity of best-hit scaffold (%)
Cross A	AMP0019203	6	93.16	Fes_sc0012694.1	multi hit	8.42 × 10-67	98.64	QWEW02004083.1	multi hit	6.91 × 10-68	99.32
	AMP0011313 (qMT6-KTW nearest)	6	96.55	Fes_sc0023620.1	multi hit	2.08 × 10-16	96.23	QWEW02010075.1	multi hit	1.40 × 10-18	98.18
	AMP0026722	6	101.34	Fes_sc0001609.1*	multi hit	3.25 × 10-68	100	QWEW02006274.1	multi hit	1.81 × 10-62	97.22
Cross B_1	AMP0003022	3	0	Fes_sc0004797.1*	multi hit	2.66 × 10-30	100	QWEW02000001.1	multi hit	1.38 × 10-27	97.3
	AMP0019836 (qMT3-RCK nearest)	3	6.07	Fes_sc0074247.1	multi hit	1.14 × 10-58	95.77	QWEW02004326.1	multi hit	4.25 × 10-64	98.59
	AMP0023439	3	11.24	Fes_sc0011756.1	multi hit	1.81 × 10-62	97.22	QWEW02085039.1	multi hit	6.73 × 10-68	100
* Used for developing sequence-tagged-site markers.
