# Supplementary material for: Genetic basis of maturity time is independent from that of flowering time and contributes to ecotype differentiation in common buckwheat (Fagopyrum esculentum Moench)
Source: BMC Plant Biol. 2022 Jul 21;22:353. doi: 10.1186/s12870-022-03722-6 (PMC9306078; doi:10.1186/s12870-022-03722-6)
Supplement: Supplementary file 4 — Additional file 4: Table S4. Marker information from GRAS-Di. [file 12870_2022_3722_MOESM4_ESM.xlsx]

## Sheet: Table S4
Table S4. Marker information from GRAS-Di.
Marker name	Linkage group	Position (cM)	Sequence
Cross A
AMP0000537	1	0	AAAGCAGCAATATCAAGGAAGCGTGGGGCTATGACAGGACGCCCGCAGATATGATCATAATAACCTGGTGACGCTCGTGAATCACTAGGATAGACGGTCTGGAAGAAGAAGAAGGTGAGGATCCATCCCTCAGAAT
AMP0011124	1	5.54	ATCAGCCATGAGGATATGATAGTTGAGCCTGACCATACATTTGTAGAGTACCTAG
AMP0009091	1	8.6	AGGGGCAACACCAGGAGCCTCTGCCGCCAAGGAGAAGGGCCGCCTGTGATCCCCTGCCTCCTGGAACCCTTGCCGCAACCGGTGCCAACAC
AMP0022077	1	10.29	GCACACTAAGCTACATACCTAGCCACGTCGGGCTTCAAACCACCCCACTAGAAGGAATGTCTCACATCCTTGTACATCTTACTCGCTCCAAGATGTACTGAGTATGGGGTAACATGAGCCTCACCTAATATCCTCTGTCTCAAC
AMP0022897	1	10.95	GCACACTGAGCTACAAACCGAGCCACATCGGGTTTCAAACCACCCCACCAGAAGGAACGTCTCACGTCCTTGTACATCTTACTCGCTCTAGGATGTACTGAGTATCGGGTAGCATGAGCCTCACCTAGTATCCTCTGTCTCAAC
AMP0024945	1	11.62	GCACACTGGGCTACATATCGGGCCACATCAGGCTTCAAACCACCCCACCAGAAGGAACGTCTCACGTCCTTATACATCTTACTCGCTCCTGGATGTACGGACTAAGGGGTAGCATGAGCCTCACCTAGTATCCTCTGTCTCAGC
AMP0002185	1	13.99	AAGACGTATGAAGAGAACTACCCCACTCATGACCTGGAGTTAGCAGCAGTAGTGCACGCTCTTAAAGATCTGGCATCATTATCTCTATGGAGC
AMP0020896	1	15.34	GACCCTCAGGTATTCTTATTTCTAACCTGCGATCATTCATCCTCATTTTTTTACTCTCTGGTCAATGTTTGAAAACTGAAATCCTTCTGCTGTTGGAGCTCCACTATCTCCGTACTTAGTTGTGTAAACTAATACTACGCAATTGAA
AMP0000508	1	17.02	AAAGCAGACACGTCTAGGAAGCGAGGTGCAATCACTGGACGGCCGGAAATACGGTCGTAATCGACCTGGTGTCGCTCGTGGATCACCGGGCGATAGGGTCAGGCAGAAGAGGAAGAAGGGGAAGGAGAGGATCTATCCCTAAGGGCA
AMP0022518	1	20.78	GCACACTAGGCTACATATCGGGCCACATCAGGCTTTAAACCACCCCACCAGAAGGAACGTCTCACGTCCTTATACATCTTACTCGCTCCTGGATGTACGGAGTAAGGGGTAGCATGAGCCTCACCTAGTATCCTCTGTCTCAAC
AMP0024921	1	21.45	GCACACTGGGCTACATATCGGGCCACATCAGGCTTCAAACCACCCCACCAGAAGGAACGTCTCACGTCCTTATACATCTTACTCGCTCCTGGATATACGGAGTAAGGGGTAGCATGAGCCTCACCTAGTATCCTATGTCTCAGC
AMP0002998	1	22.12	AAGATGTATGAAGAAAACTACCCCACTCATGACCTGGAGTTAGCGGCGGTAGTGCATGCTCTTAAGATCTGGCGTCATTATCTCTATGGAGC
NOR0019451	1	22.79	CTCCCGGAACTTCCTAATAGCCTCAGTTATCGGAACATCCTCAAAACCTGCCTCCAAGAAGTCCTGCACTCGGTCCCTTCTCAGTGAGGTAGGACAAAAGGTCTCTCTCACAAGACTCAGCAACTGCTCGAATCGGGACACTCCGCC
NOR0019252	1	24.47	CTCCCGGAACCTCCTAATAGCCTCAACTATCGGAACATCCTCAAAACCTGCCTCCAAGAAGTACTGTACTCGGTCCCTTCTCAGTGAGGTAGGACAAAAGGTCTCTCTCACGAGACTCAACAACTGCTAAAATTGGGACACTCCGCC
Toyo0026021	1	26.49	GCACACTGGGCTACATATCGGGCCACATCGGGCTTCAAACCACCCCACTAGAAGGAACGTCTCACGTCCTTATACATCTTACTTGCTCCTGGATGTACGGAGTAAGGGGTAGCATGAGCCTCACCTAGTATTCTCTGTCTCAGC
AMP0021132	1	28.18	GAGCATCAAACCACCCCACCAGAAGGAACGTCTCACATCCTTTTACATCTTACTCGCTCCGGGATGTACTGAGTATGGGGTGGCATGAGCCTCACCTAATATCCTCTGTCTCAAC
AMP0023270	1	28.85	GCACACTGAGCTACATACCGAGCCACGTCGAGCATCAAACCACCCCACCAGAAGGAACGTCTCACATCCTTTTACATCTTACTCGCTCCGGGATGTACTGAGTATGGGGTGGCATGAGCCTCACCTAATATCCTCTGTCTCAAC
AMP0028143	1	29.18	GGCGTAGGGGTGGCTCACTCAAGGCGCATGGGCGGTCCACAACAGGCGTAGGGGAGGCCAAGCTCAGGTGCAGGGGCGGCTGTCAGTGTAAAATGTTGGCCCCGACTTCTCTTCGA
AMP0027691	1	29.85	GCGCTTCAAACCACCCCAACAAAAGGACCGTCTCACATCCTTGTACATCTTACTCGCTCTAGGATGTACTGAGTATGGGGTAGCATGAGCCTCACCTAGTAACCTCCGTCTCACC
NOR0006559	1	30.52	ACTTGTTGTCAGGCTGGGGTCAGGATCTATTGTGAGATCCTAGCCCAATGTGACACTCCAAGTCCCGTGGATTTGGGGTGTTACAGTAGCAGCTGGTACTGGCGGCTCCTCATCACTCCTCATCTCAAAGACTCTCCCCCGAGCTCC
AMP0005872	1	32.55	ACGATTCAAACATACCAGTTCTTTTTCACAACCTTCTAACCTGATTTCTGGAGTAGAAGTAGAAGATGTTGGAGCCTCTTGAGTTGGAATTGGAGTAGCTCATTTCCCTTTTAAAGTCCATGTGCCTGCGAGAGTCTTCTCAATCCT
AMP0002246	1	34.58	AAGACGTATGAGAAGAACTACCTGATTCATGATCTAGAGTTGGCAGCGGTAGTTCATGCATTGAAGATCTGGAGACATTACTTGTATGACGTTACATGCTAGATTTTCACAAACCATAAGAGTTTGAAGTATATTTTCACGCAGCGG
AMP0021459	1	36.26	GAGTAGAGCTTCTCAGACGGGACAGTCTAGGAAGAGGCAGCGCACTGGGCAGACCAGTGGAGTTGGAGGATCATCTGGGCCTAGACGAGATCAGAGGCGTCAGAGTTACCCCTCATCTACACAGACTGCAGATAAGGGACGTCACTG
AMP0004640	1	38.63	ACACACTATATCACAAATCTGGTTATATCGGCTTCATACAGTATAATCGTCTCATCTCGTGGTCCGCCTTACTCGTACCTGAATGTACTAAATAAGACGTACAGTGGGTATACCATAATAT
AMP0000563	1	39.64	AAAGCAGCTATATCTAAAAACCGCGGCGCAATCACTGGGCGCGTACAGATGCGGTCATAATCGGCTCGGTGACGCTCATGTATCACCGGTATGGAAGGCCGAGAAGAAGAAGAAGGTGAGGATATGTCCTTAGAACTAACTAAAGAT
AMP0014011	1	40.65	ATGAGAGAGAGGGTGGTGTCCCGATGGATACAGGGACGGATACTGCAAGGACGAGCGCACCAGTTATAGATCTGGATGATGAGGATACTGAGCCTGCACCTGCTGCATCACCTACTAGACCTGCTAGGCGTAGGAC
AMP0001906	1	41.32	AAGAAAGGAGTTCATGCTGTGAGTTCCGGGAAGAGTGAGATTTCCACCGAGCTCGCGGAATTAAAGGAAATGGTGAAGAGGCTAACACTAATGGGAACACCGCAGCAGCTCAAAACTTGTGGAGTTTGTGCC
AMP0000645	1	41.98	AAAGCTGAAACGTCTAGGAAGCGGGGTGCAATCACTGGACGGGCCGCTATGCGGTCATAATCGACTTGGTGTCTCTGGTGGATCACCGGCCTAGTATGTCGAGAAGAAGAAGAAGAAGGAGAAGGGGAAGATCTGTCCCTCAGGACC
AMP0017959	1	42.65	CGAGGCGCGATGATGGCTGGTGCTCGCGAGGTTGGAGGCGTATGGGGTGCAGCGTTGGTGTAGGCGGTTCGATTCCGGCGCCGAAGAGTTGATGTGTCGATCGGCACCACTGCGGCCC
AMP0027848	1	43.32	GGAACCATGAGAACTGAGACGCCCCTTTCTCTGTATAACAAACGCATCAAGTAATTATGTTTTTATCCGCTTACATATATATTTTGGCTTTGACATACCTATACAAGTATCATGTTCCTCTATGTAC
AMP0003675	1	43.66	AAGGCTGGAATGTCCAGGAAGCGAGGTGCAATCATTGGACGGGCCGCTATGCGGTCATAGTCGACCTGGTGTCTCTCGTGGATCACCGGTCTAGTACGTCTAGAAGAAGAAGAAGGAGAAGGGGAAGATATGTCCCTCAGGAC
NOR0000842	1	45	AAAGCTGAGATGTCCAAAAAGCGAGGTGCAATCACTGGACGGGCCGCTATGCGGTCATAATCGACCTGGTGTCTCTCGTGGATCACCGGTCTAGTATGTCGAGAAGAAGAAGAAGGAGAAGGGGAAGATCTGTCCCCCAGGAC
Toyo0001907	1	45.34	AAGAAAGGAGTTCATGCTGTGAGTTCCGGGAAGAGTGAGATTTCCACCGAGCTCGCGGAATTAAAGGAAATGGTGAAGAGGCTAACACTTATGGGAACACCGCAGCAGCTCAAAACTTGTGGAGTTTGTGCC
AMP0022504	1	46.34	GCACACTAGGCTACATATCGGGCCACATCAGGCTTCAAACCGCCCCACCAGAAGGAACGTCTCACGTCCTTATACATCTTACTCGCTCCTGGATGTACGGAGTAAGGGGTAGCATGAGCCTCACCTAGTATCCTCTGCCTCAGC
AMP0022521	1	47.01	GCACACTAGGCTACATATCGGGCCACATCAGTCTTCAAACCACCCCATCAGAAGGAACGTCTCACGTCCTTATACATCTTACTCGCTCCTGGATGTACAGAGTAAGGGGTAGCATGAGCCTCACCTAGTATCCTCTGTCTCAAC
AMP0024399	1	48.02	GCACACTGGGCTACATACCGAGTCACATCAGGCTTCAAACCACCCCACCAGAAGGAACGTCTCACGTCCTTATACATCTTACTCGCTCCTGGATGTACGGAGTAAGGGGTAGCATGAGCCTCACCTAGTATCCTCTTTCTCAAC
AMP0025258	1	49.03	GCACACTGGGCTACATATCGGGCCACATCAGGCTTCAAACCACCCCACCAGAAGGAACGTCTCATGTCCCTATACATCTTACTCGCTCCTGGATGTACGGAGTAAGGGGTAGCATGAGCCTCACCTAGTATCCTCTGTCTCAAA
AMP0022148	1	49.7	GCACACTAGGCCACATATCGGGCCACATCGGGCTTCAAACCACCCCACCAGAAGGAACGTCTCACGTCCTTATACATCTTACTCGCTCCTGGATGTACGGAGTAAGGGGTAGCATGAGCCTCACCTAGTATCCTCTGTCTCAGC
AMP0022228	1	50.7	GCACACTAGGCTACATACCGAGCCACATCAGGCTTTAAACCACCCCACCAAAAGAAACGTCTCACGTCCTTATACATCTTACTCGCTCCTGGATGTACGGAGTAAGGGGTAGCATGAGCCTCACCTAGTATCCTCTGTCTCAGC
AMP0010486	1	52.39	ATACTGGGTGAGGCTCATGCTACCCCTTACTCCGTACATCCAGGAGCGAGTAAGATGTATAAGGACGTAAGACGTTTCTTCTGGTGGGGTGGTTTGAAGCCTAATGTGGCCCGATATGTAGCCCAGTGTGC
AMP0026019	1	53.73	GCACACTGGGCTACATATCGGGCCACATCGGGCTTCAAACCACCCCACTAGAAGGAACGTCTCACGTCCTTATACATCTTACTCGCTCCTGGATGTACGGAGTAAGGGGTAGCATGAGCCTCACCTAGTATTCTCTGTCTCAGC
AMP0026782	1	54.07	GCACATTGGGCTACATATCGGGCCACATAAGGCTTCAAACCACCCCACCAGAAGGAACGTCTCACGTCCTTATACATCTTACTCGCTCCTGGATGTACGGAGTAAGGGGTAGCATGTGCCTCACCTAGTATCCTCTGTCTCAGC
AMP0000735	1	54.4	AAAGCTGAAATGTCCAGGAAGCGGAGTGCAATCACTGGACGGGCCGCTATACGGTCATAATCGACCTGGTGTCGCTCGTGGATCACCGGTCTAGTACGGCGGGAGGAAGAAGAAGGGGAAGGAGAAGATATGTCCCTTAGGAC
AMP0027782	1	55.41	GCTGAGACAGAGGATACTAGGTGAGGCTCATGCTACCCCTTACTCCGTACATCCAAGAGCGAGTAAGATGTATAAGGACGTGAGACGTTCCTTCTGGTGGGGTGGTTTGAAGCCTGATGTGGCCCGATATGTAGCCTAGTGTAC
AMP0027224	1	56.41	GCCACCAGTCGATACCCCTGCGCCACCTTCTCCCGCTACCCTTGTGCTCTCTCACAACCCTACAACCTTCCTACTCACCCACCTCATACATTCCACTCCAGCTACA
AMP0002898	1	56.75	AAGAGAGAGCTTGGTGGAGGAGCTTTTGAACGGTTTCACTAGGATCCATGCCACATTTTTGGCTCATGAAAACAAGCAACCAACCCCACTTTCCCTCCTCT
AMP0018409	1	57.08	CGGACGAGCAAGGAAGGACTGCAGTGGCTGCCAACGAGTCGAAGCTGGGCGACGTTGGAGTTTGTCTGAACCACATCACTAGTGTCGAGTATTCTCCATCCGTAGATCAAGTGAGCCCATCTCC
AMP0007025	1	57.42	AGAGCGAGGTGGTCCGGGTTGCGATCGATCGGCCTCGGTCTTATTCCAGCTGGAGGCGTGCAGTAGGTGAGCGTCAAGTGCAGAAGGCTGAGTGTAGCG
AMP0002331	1	57.75	AAGACGTATGAGGAGAACTACCCCACACATGATCTAGAGTTGGCTGCAGTAGTCCATGCTCTTAAGATCTGACGTCACTATCTCTATGGGGC
AMP0026653	1	58.08	GCACACTGGGTTACATATCTAGCCACGTCGGGCTTGAGCCCGCCCCACCAATAAGATCGTCGTATATCCTGATACATCTTACTCGCACCGGGGTAGATGGAGTAAGGTGTAGAATGGGCCTCCTACAGTATACGTTGCCTCAAC
AMP0028320	1	59.09	GGGCTTCAAACCACCCCACCAGAAGGAACGTCTCACATCCTTGTACATCTTACTCGCCCCGGGATGTACTGTGTATGTAGTAGCATGAGCCTCACCTAATATCCTCTGTCTCAAC
AMP0011488	1	61.46	ATCAGCCATGAGGATTTGACAGTTGAGCCTGACCATACATTTGTAGCGTACCCAG
AMP0025729	1	62.81	GCACACTGGGCTACATATCGGGCCACATCAGGCTTCAGGCCACCCCACCAGAAGGAACGTCTCACGTCCTTATACATCTTACTCGTTCCTGGATGTACGGAGTAAGGGGTAGCAAGAGCCTCACCTAGTATCCTCTGTCTCAGC
Toyo0001533	1	63.81	AACCACGCAACTGTCCATGTAAGGAACAGAAGCAACATCTGATTGTGGGTAGCCATCTTTGTGGATGTAAGGATATGGGACCTCTTCATTGTAGCTGTTGTTAGCTATCTCCT
AMP0001531	1	64.15	AACCACGCAACTATCCATGTAAGGAACAGAAGCAACATCTGATTGTGGGTAGCCATCTTTGTGGATGTAAGGATCTGGGACCTCTTCATTGTAGCTGTTGTTAGCTATCTCCT
Toyo0022877	1	64.48	GCACACTGAGCCACATACCGAGTTACATCGGGCTTCAAACCACCCCACCAAAAGGAATGTCTCACGTCCTTGTACATCTTACTCACTCCAAGATGTATGGAGTATGGGGTAGCGTGAGCCTCACCTAATATCCTCTGTCTCAAC
AMP0003440	1	66.16	AAGGCTGAAATGTCCAGGAAGCGAGGTGCAATCACTGGACGGGCCGCTATGCGGTCATAGTCGACCTGGTGTCTCTCGTGGATCACCGGTCTAGTACGTCTAGAAGAAGAAGAAGGAGAAGAGGAAGATCTGCCCCTCAGGAC
AMP0022876	1	67.51	GCACACTGAGCCACATACCGAGTTACATCGGGCTTCAAACCACCCAACCAAAAGGAATGTCTCACGTCCTTGTACATCTTACTCACTCCAAGATGTATGGAGTATGGGGTAGCGTGAGCCTCACCTAATATCCTCTGTCTCAAC
AMP0024342	1	71.27	GCACACTGGGCTACATACCGAGCCACATCAGGGTTCAAACCACCCCACCAGAAGGAACGTCTCACGTCCTTATACATCTTACTCGCTCCCGGATGTACGGAGTAAGGGGTAGCATGAACCTCACCTAGTATCCTCGGTCTCAAC
AMP0025792	1	72.95	GCACACTGGGCTACATATCGGGCCACATCGGGCTTCAAACCACCCCACCAGAAGGAACATCTTACGTCCTTATACATCTTACTTGCTCCTGGATGTACGGAGTAAGGGGTAGCATGAGCCTCACCTAGTATCCTCTGTCTCAGC
AMP0027552	1	73.96	GCGAGGAATTGCGAGAATGGAGCATGCGTCTAGAATCTCGTAACCCCTCTTCACCGGACGACATCCTACCAAAGAATATATACCTTTGCCATCCA
AMP0004633	1	76.67	ACACACTATATCACAAATCTGGTAATATCGGCTTCATACAATATAATTGTCTCATCTCGTGGTACATCTTACTGGTACCTGAATGTACTGAATAAGGCGTACAGTGGGTATACCGTAATAT
FePHY3_1_HinC2_FR_RE	1	84.11	*
FesA_L0724_RspRs2_TtoA	2	0	*
AMP0020982	2	12.71	GACTCCCGGAGTCAATGAGCTCGAAGACCAGAGCGTCTCCGGTCTTCAATTTGTGAGCATCACGCAGCTTATCCCAGCCCGCCGCGAGATAAACCTGATCTTTCCCGGTCTTCCTGTGCCTCAAGTTAACAGGCCAGACTCGCTCTT
Toyo0018773	2	14.39	CGGGAGACGGTTCATGGATGGTTGGAAGGAGTTTGCAGAAGACCAAAACTTGTGTGTTGGCCAATTCGTCGTTTTCCGCCACCTCGGTCACTTTGTCTTCGACGTCTTGGTGTTTGATGGTGTCAC
NOR0018726	2	15.73	CGGGAGACGGTTCATGGATGGTTGGAAGGACTTTGCAGAAGACCAAAACTTGTGTGTTGGCCAATTCGTCGTTTTCCGCCACCTCGGTCACTTTGTCTTCGACGTCTTGGTGTTTGATGGTGTCAC
FesA_F0110_3_TtoA	2	20.27	*
AMP0015506	2	30.05	CACCACCACCATGTCCTGCTAGGCGCAGAGTCCACAGACAGAGGGATCCCGTAGCTCACCACCGGATTGACGAGCTGACGGATCAGATGATTGACTCCTACGCCGCCC
NOR0003541	2	33.44	AAGGCTGACACGTCCAGGAAGCGAGGTGCAATCACTGGACGGCCGGAAATACGGTCGTAATCGACCCGGTGTCGCTTGTGGATAACCGGGCGATAGGGTCGGGAAGAAGAGGAAGAAGGGGAAGGGGAGAATCTATCCCTAATGGCA
AMP0023809	2	38.25	GCACACTGGCCTACATATCGGGCCACATCAGGCTTCAAACCACCCCACCAGAAGGAACGTCTCACGTCCTTATACATCTTACTCGCTCCTGGATGTACGGAGTAAGGGGTAGCATGGGCCTCACCTAGTATCCTCTGTCTCAGC
AMP0020999	2	42.35	GACTGCCGGAATCAATGAGCTCAAAGACCAGATCATCTCCGATCTTCAATTTGTGAGCATCACGCAGCTTATCCCAGCCCGCCGCGATATAAACCTGATCTTTCCCGGTCTTCCTGTGCCTCAAGCTAACAGGCCAGGCTCGCTCTT
AMP0025663	2	46.44	GCACACTGGGCTACATATCGGGCCACATCAGGCTTCAAACTACCCCACCAGAAGGAACGTCTCACGTCTTTATACATCTTACTCGCTCCTGGATGTACGGAGTAAGGGGTAGCATGAGCCTCACCTAGTATCCTCTGTCTCAGC
NOR0023193	2	48.12	GCACACTGAGCTACATACCGAACCACTCCGGGCTTCAAACCACCCCACCAAAAGGACCGTCTCACATCCTTGTACATCTTACTCGCTCTAGGATGTACTGAGTATGGGGTATCATGAGCCTCACCTAGTATCCTCTGTCTCAAC
NOR0024803	2	49.8	GCACACTGGGCTACATATCGGGCCACATCAGGCTTCAAACCACCCCACCAGAAGGAACGTCTCACATCCTTATAGATCTTACTCGCTCCTGGATGTACGGAGTAAGGGGTAGTATGAGCCTCACCTAGTATCCTCTGCCTCAAC
Toyo0006280	2	51.15	ACTCTAGCCATAGCCTTTTGTTCGTGATAATCGTGAGGAGAGTCGGACCCCTCTGTTTTGGCTTAGGCGCCGGGAGATCGAGCGCCACTACTGCCGCCTGGAGTTTGGACACCACCGCCCCGCCGGAGACGTCACCAAGACCACTAC
AMP0023873	2	51.82	GCACACTGGGATACATATCGGGTGACATCAGGCTTCAAACCACCCCACCAGAAGGAACGTCTCACATCCTTATACATCTTACTCGCTCCTGGATGTACGGAGTAAGGGGTAGCATGAGCCTCACCTAGTATCCTCTGTCTCAGC
AMP0023209	2	52.82	GCACACTGAGCTACATACCGAGCCAAGTCGGGCTTTAAACCACCCCACCAGAAGGAACGTCTCACGTCTTTGTACATCTTACTCGCTCCAGGATGTACTGAGTATGGGGTAGCATGAGCCTCACCTAATATCCTCTGTCTCAAC
AMP0027648	2	53.49	GCGCACTGAGCTACATATCGAGTCACATCGGGCTTCAAACCACCCCACCAGAAGGATCGTCTCACATCCTTGTACATCTTACTCGCTCCAGGATGTACTGAGTATGGGGTAGCATGAGCCTCACCTAGTATCCTCTGTCTCAAC
AMP0015066	2	56.2	CAAAGCTGTGATGAGACCATGACGAGGCCATGACAAATCCGTGACAAGGCCATGCATGGGCTTGACAAGGCCATGGCGTGCCCAACCTCGCCCTTCCTTCCAACCGTCGACAACAGCATTGAGCGGACGAGTCTTCTTCTCTCCAGC
AMP0023482	2	58.56	GCACACTGAGCTACATATCGAGCCACGTCGGGCTTCAAACCACCTCACCAGAAGGACCGTCTCATATCCTTGTACATCTTACTCGCTCCAGGATGTACTGAGTATGGGGTAGCATGATCCTCACCCAGTATCCTGTGTCTCAAC
AMP0024303	2	59.23	GCACACTGGGCTACATACCGAGCCACATCAGGCTTCAAACCACCCCACTAGAAGGAACATCTCAGTCCTTATACATCTTACTCGCTCCTGGATGTACGGTGTAAGGGGTAGAATGAGCCTCACCTAGTATCCTCTGTCTTAAC
NOR0022160	2	59.56	GCACACTAGGCTACATAACGGGCCACATCAGGCTTCAAACCACCCCACTAGAAGGAACGTCTTACGTCCTTATACATCTTACTCGCTCCTGGATGTACGGAGTAAGGGGTAGCATGAGCCTCACCTAGTATCCTCTGTCTCAGC
Toyo0007092	2	60.23	AGATAGAGGATCCTATAGGAGGCTCACTCTTCACCTTACTCAGTGCACCGCGGTGCGAGTAAGATGTACCAAGATATTAGACGCTCTTTCTAGTAGGGAGGTCTGAAGTTAAATGTGACGAGATATGTAGCTGAGTGTGC
Toyo0006691	2	60.57	AGAAGATTGAAAAGGTAAGCAAGGATCGAAGGGTTGATTGATTACATTCTCACACTGAGACTATGGATTGTCGACATGAATGGTGGGGTGTGGC
NOR0023928	2	60.9	GCACACTGGGCGACATACCGAGCCACATCAGGCTTCAAACCACCCCACCAGAAGGAACGTCTCACGTCCTTATACATCTTACTCACTCCTGGATGTACGGAGTAAGTGGTAGCATGAGCCTCACCTAGTATCCTCTGTCTCAGC
AMP0006689	2	61.9	AGAAGATTGAAAAGGTAAGCAAGGATCCAAGGGTTGATTGATTACATTCTCACACTGAGACTATGGATTGTCGACATGGATGGTGGGGTGTGGC
AMP0007090	2	63.59	AGATAGAGGATCCTACAGGAGGCTCACTCTTCACCTTACTCAGTGCACCGCGGTGCGAGTAAGATGTACCAAGATATTAGACGCTCTTTCTGGTAGGGAGGTCTGAAGTTAAATGTGACGAGATATGTAGCTGAGTGTGC
AMP0028425	2	66.64	GGGCTTCAAACCACCCCATCAGAAAGACCGTCTCACATCCTTGTACATCTTACTCGCTCCAGGATGTACTGAGTATGGGGTAGCATGAGCCTCACCTAGTATCCTCTGTCTCAAC
NOR0003401	2	67.64	AAGGCCGGGCATAGAACAATCACTAGTTGACTGGGCAAAACCGTACTTGGGCGACAGACGGAAGCTCTTCCGTATCATGGATACGAAATTGGAGGGGCAGTATCCTCAGAAGGCAGCCATAACCGTGGCCTCCTTTGCTCT
AMP0025641	2	68.31	GCACACTGGGCTACATATCGGGCCACATCAGGCTTCAAACCATCCCACCAGAAAAAACGCCTCACGTCCTTATACATCTTACTCGCTCCTGAATGTACGGAGTAAGGGGTAGCATGAGGCTCACCTAGTATCCTCTGTCTCAGC
AMP0002790	2	68.98	AAGACGTATGAGGAGAACTATCCCAGACACGATCTAGAGTTGACTGCAGTAGTCCATGCTCTTAAGATCTGGCG
NOR0026561	2	69.65	GCACACTGGGCTACCTACCGAGCCACATCAGGCTTCAAACCACCCCACCAGAAGGAACGTCTCACGTCCTTATACATCTTACTCGCTCCTGGATGTACGAAGTAAGGGGTAGCATAAGCCTCACCTAGTATCCTCTGTCTCAAC
AMP0009315	2	70.32	AGTACCTCTCCTTAACAATGCTCCTCATCTGCTCCCAACTGGTGACTCAGCTACGAATGGTCCACCACCAGGAATGAGCATCGTCCGTGAACAAGGTTTGTAGTAACTC
AMP0022843	2	71.32	GCACACTGAGCCACAAATCTTGCTACGTCGGGCTTTAACCCTCCCCACCAAAATGAACGTCTCACATCATGGTACATCTTACTCATACCAGGGTGTATTGAGTAAGGTGTACAGTGAGCCTCCTGTAATATCCGTTGTCTCA
AMP0010193	2	75.42	ATACTATAGGAGGCCCATTCTACACCTTACTCCGTCCACCCCGGCGCGAGTAAGATGTATCAAGAGATACGACGATCTTATTGGTGGGGCGGGCTCAAGCCTTACATGGCTAGATATGTAGCCTAGTGTGC
AMP0000125	2	80.95	AAACAACACAACATCCGAGTACTAACTCGTCACACAAGAGTAACCTCTAACCCCACAAAGAACTCGGGATAGTTACGTCTAATACTCTCCTCAGTCTCCCAAGTGGCCTCCTCAGCTCCTCTCCTAGACCACTGGATCCTCAGCATA
AMP0023856	2	83.66	GCACACTGGGATACATATCGGGCCACATCAGGCTTCAAACCACCCCACCAGAAGGAACATCTCACGTCCTTATACATCTTACTCGCTCCTGGATGTACGGAGTAAGGGGTAGCATGAGCCTCACCTAGTATCCTCTGTCTCAAC
AMP0024463	2	84.66	GCACACTGGGCTACATATCAGGCCACATCAGGCTTCAAACCACCCCACTAGAAGGAACGTCTCACGTCCTTATACATCTTACTCGCTCCTGGATGTACGGAGTAAGGGGTAGCATGAGCCTCACCTAGTATCCTCTGTCTCAAC
AMP0021978	2	86.35	GCACACCGGGCTACATATCGGGCCACATCAGGCTTCAAACCACCCCACCAGAAGGAACGTCTCACGTCCTTATACATCTTACTTGCTCCTGGATGTACGGAGTAAGGGGTAGCATGAGCCTCACCTAGTATCCTCTGTCTCAGC
AMP0023495	2	86.68	GCACACTGAGCTACATATCGAGTCACATCGGGCTTCAAACCGCCCCACCAGAAGGACCGCCTCACATCCTTGTACATCTTACTCGCTCCGGGATGTACTGAGTATGGGGTAGCATGAGCCTCACCTAGTATCCTCTGTCTCAAC
AMP0022485	2	87.01	GCACACTAGGCTACATATCGGGCCACATCAGGCTTCAAACCACCCCACTAGAAGGAACGTCTCACGTCCTTATACATCTTACTCGCTCCTGGATGTACGGAGTAAGGGGTAACATGAGCCTCACCTAGTATCCTCTGTCTCAGC
NOR0002043	2	87.68	AAGACGTACGAGGAGAACTACCCGACTCATGATCTGGAGGTGGTAGCGGTAGTTCATGCATTGAAGATCTGGAGACAGTACGTGTATGGGGC
AMP0022551	2	88.02	GCACACTAGGCTACATATCGGGCCACATCGGGCTTCAAACCACCCCACCAGCAGGAACGTCTCACGTCCTTATACATCTTACTCGCTCCTGGATGTACGGAGTAAGGGCTAGCATGAGCCTCACCTAGTATCCTCTGTCTCAGC
AMP0002170	2	88.35	AAGACGTATGAAGAGAACTACCCCACTCATGACCTAGAGTTAGCAGCAGTAGTGCACGCTCTTAAGAACTGGCGTCATTATCTCTATGGAGC
AMP0022277	2	88.68	GCACACTAGGCTACATATCGGGCCACATCAGGCTCCAAACCACCCCACCAGAAGGAATGTCTCACGTCCTTATACATCTTACTCGCTCTTGGATGTACGGAGTAAGGGGTAGCATGAGCCTCACCTAGTATCCTCTGTCTCAAC
Toyo0004188	2	89.02	AATGCAGAAATGTCCAGAAACCGTGGTGCAACCACTAGACGTGCCGCTATGCGGGCATAATCTACCTGGTGATGCTCGTGGATCACCGGTATGGAGCGGCAAGAAGAAGAAGAAGGAGAAGGAGAGGATCTATCTCTCAGAACCAGC
Toyo0000910	2	89.35	AAAGGTGGATATCCAGTTCCCTGATGAGGATGCCCAGTTGTATGCCCGACCCTGATGAGGATTTGAGAGAGGATGTCTCATGGTGAGGCACCACAATTTTCCATTGGAGTAGATGGAGTGATGAGATGCCATGACCGTACCTGTGTA
Toyo0027549	2	90.02	GCGAGCAAATTCCTTTGTGATGGAAAATAATGTGAATGACAATAACACGTGATTTCTAAAATGTGTGCTCATTCATAGTGAACGTCTCGCCCCATATGAAAGTAATGGGCAGAGATTCGAAATACAAATCTTCTTGACATGATATAT
AMP0001614	2	90.69	AACCGGAGAAACCAGTCTTCTTCGATCTTCTGTTGGAACCGTCACCTTCATCATGCATCTTCAACCTGCGTCTTGATCATTCGTCTTCAACATATATCTTCAACACTCGTCTG
AMP0004753	2	91.36	ACACACTGTATCACAAATATGGTTATATCGGCTTCATACAATATAATCATCTCATCTCGTGGTACATCTTACTCTTACCTGAATGTACTGAAGAAGGCGTACAGTGGGTATACCGTAATAT
NOR0023241	2	92.03	GCACACTGAGCTACATACCGAGCCACATCGGGCTTCAAACCACCCTACCAGAAAGACCGTCTCATATCCTTGTACATCTTGCTCGCTCCAGGATGTACTGAGTATGGGGTAGCATGAGCCTCACCTAGTATCCTTTGTCTCAAC
AMP0013503	2	92.7	ATCCGCCTGAGAATAACCCTCTTCGTAAGGGGTCAGCTCTCTATGAGCTGATGAGATGAAGTGTGGAGGTCCAACATAAGAGATCTTATGTCTGCCACCAGCAAAAACCTTGTGAGTCGGGTTGGGTGGAGCAATGTCACGCGGGAT
AMP0006933	2	94.38	AGAGCGAAGGGGGTCCGGTGATGGCTGCAAGCGACGCTGCAGTGCCCCAGTCGGTTACGGTGTGGCCTAGATCGAAGGCGGAAGTCGGAGCAGTCTCCTGCAGCTCGTAGGTTTGGAAGTAATGCCGTCAGTCGCCTACTCTCGTTG
AMP0025170	2	95.05	GCACACTGGGCTACATATCGGGCCACATCAGGCTTCAAACCACCCCACCAGAAGGAACGTCTCACGTCCTTATACATCTTACTCGCTCTTGGATGTACGGAGTAAGGGGTAGCGTGAGCCTCACCTAGTATCCTTTGTCTCAGC
AMP0002116	2	95.72	AAGACGTATGAAGAGAACTACCCCACACATGATCTAGAGTTGGCTGCAGTAGTCCATGCTCTTAAGATATGGCGACACTATCTTTATGGGGC
AMP0025252	2	96.05	GCACACTGGGCTACATATCGGGCCACATCAGGCTTCAAACCACCCCACCAGAAGGAACGTCTCACTTCCTTATACATCTTACTCGCTCCTGGATGTACGGAGTAAGGGGTAGCATGAGCCTCACCTAGTATCCTCTGTCTCAAC
AMP0011315	2	98.42	ATCAGCCATGAGGATCTGATAGTGGAGCCTGACCATACATTTGAAGAGTACCCAG
NOR0024434	2	101.12	GCACACTGGGCTACATACTGAGCCACATCAGGCTTCAAACCACCCCACCAGAAGGAACGTCTCACGCCCTTATACATCTTACTCGCTCCTGGATGTACTGAGTATGAGGTAGCATGAGCCTCACCTAGTATCCTCTATCTCAAC
NOR0004808	2	102.13	ACACACTGTATCACAAATCTGGTTATATCGGCTTCATACAATATAATCGTCTCATCTCGTGGTACATCTTACTCGTACCTGAATGTACAAAATAAGGCGTACAGTGGGTATACCATAATAT
AMP0025068	2	102.8	GCACACTGGGCTACATATCGGGCCACATCAGGCTTCAAACCACCCCACCAGAAGGAACGTCTCACGTCCTTATACATCTTACTCGCTCCTGGATGTACGGAGTAAGGGGTAGCATGAGCCTTACCTATTATCCTCTGTCTCAAC
AMP0026082	2	103.47	GCACACTGGGCTACATATCGGGCCACATCGGGCTTCAGAACACCCCACCAGAAGGAACGTCTCACGTCCTTATACATCTTACTCGCTCCTGGATGTACGGAGTAAGGGGTAGCATGAGCCTTACCTAGTATCCTCTGTCTCAGC
AMP0024508	2	104.47	GCACACTGGGCTACATATCGGACCACATCAGGTTTCAAACCACCCCACCAGAAGGAACGCCTCACGTCCTTATACATCTTACTCGCTCCTGGATCTACGGAGTAAGGGGTAGCATGAGCCTCACCTAGTATCCTCTGTCTCAGC
AMP0006955	2	105.48	AGAGCGAAGGGGGTCCGGTGATGGCTGCAAGCGACGCTGCAGTGCCCCCAGTCGGTTGCGGTGTGGCCCAGATCGAAGGCGGAAGTCGGAGCAGTCTCCTGCAGCTCGTAGGTTTTAGAAGTACTGCCGCCAGTCGCCTACTCTCGT
AMP0024848	2	106.15	GCACACTGGGCTACATATCGGGCCACATCAGGCTTCAAACCACCCCACCAGAAGGAACGTCTCACGTCCTTATACATCTAACTCGCTCCTGGATGTACGGAGTAAGGGGTAGCATGAGCCTCACCTAGTATCCTCTGTCTCAGC
AMP0024628	2	106.82	GCACACTGGGCTACATATCGGGCCACATCAGGCTTCAAACCAACCCACCAGAAGGAACGTCTCACGTCCTTATACATCTTACTCGCTCCTTGATGTACGGAGTAAGGGGTAGCATGAGCCTCACCTAGTATCCTCTATCTCAGC
AMP0002406	2	107.48	AAGACGTATGAGGAGAACTACCCCACACATGATCTAGAGTTGGTTGCAGTAGTCCATGCTCTTAAGATCTGGCGACACTATCTTTATGGGGT
AMP0002312	2	108.49	AAGACGTATGAGGAGAACTACCCCACACATGATCTAGAGTGGGCTGCAGTAGTCCATGCTCTTAAGATCTGGCGACACTATCTTTATGGGGC
AMP0024555	2	110.17	GCACACTGGGCTACATATCGGGCAACATCGGGCTTCAAACCACCCCACCAGAAGGAACGTCTCACGTCCTTATACATCTTACTCGCTCCTGGATGTACGGAGTAAGGGGTAGCATGAGCCTCACCTAGTATCCTCTGTCTCAGC
NOR0029022	2	111.18	TAAGTGACTTTCTAGGTGATTGTTTCTCCATTCGGGCCAATGAAAGTTAGCTCCCGGAGCAAAGGCTTTGAGGCATGGATCTCAACAAGAATTTTGGCGTGGGCA
AMP0005575	2	113.88	ACCGAGGCGGAAGGTACTCACCCGTCCAGCCTACTCGTCACACGCTTGGAGAAGGACTGCAGCTAGGTTCAGTTCTACAGGTTAGCTGTCCCAGGGGTTCG
AMP0024746	2	115.22	GCACACTGGGCTACATATCGGGCCACATCAGGCTTCAAACCACCCCACCAGAAGGAACGCCTCACGTCCTTATACATCTTACTCGCTCCCGGATGTACGGAGTAAGGGGTAGCATGAGCCTCACCTAGTATCCTCTTTCTCAAC
AMP0004673	2	115.89	ACACACTGAGCTATATACCGAGCCACGTCGGGCTTCCAACCACCCCACCAGAAGGAACGTCTCACATCCTTGTACATCTTACTCGCTCCAGGATGTACTAAGTATGGGGTAGTATGAGCCTCACCTAATATCCTCTGTCTCAAC
AMP0018982	2	116.23	CGTACAACAGCCCTAAAGATGTGCAAACTGTCGACCCTCCCTCTCCCCACCTTGTTGTCCTCGTCAAAGTCACTCTACCGCCATCCCTCAGCGACCCTTCGTGC
AMP0019004	2	116.56	CGTACAGCAGCCCTAAAGATGTGCAAACCGTCGACCCTCCCTCTCCCCACCTTGTTGTCCTCGTCAAAGTCACTCTACCGCCATCCCTCAACGACCCTTCGTGC
AMP0027632	2	116.9	GCGCACTGAGCTACATACCGAGTCACATCGGGCTTCAGACCACCCCACCAGAAGGACCGTCTCACATCCTTGTACATCTTACTCGCTCCAGGATGTACTGAGTATGGGGTAGCATGAGCCTCACCTAGTATCCTCTATCTCAAC
AMP0001773	2	117.23	AACGCAGCTATATCTAAAAACCGCGGCGCAATCAATGGGCGCGTACAGATGCGGTCATAATCGGCTCGGTGACGCTCATGTATCACCGGTATGGAAGGCCGAGAAGAAGAAGAAGAAGGTGAGGATCTGTCCCTCAGAACTAACTGG
NOR0004660	2	117.56	ACACACTGAGCTACATAACGAGCCACGTCGGACTTCAAACCACCCCACCAGAAGGAACGTCTCACATCCTTGTACATCTTAATCGCTCCGGGATGCACTGAGTATGGGTTAGCATGAACCTCACCTAATATCCTCTGTCTCAAC
AMP0023512	2	118.23	GCACACTGAGCTACATATCGGGCCACATCAGGCTTCAAACCACCCCACCAGAAGGAACGTCTCACGTCCTTATACATCTTACTCGCTCCTGGATGTACGGAGTAAGGGGTAGCATGAGCCTCACCTAATATCCTCTGTCTCAGC
AMP0025596	2	118.9	GCACACTGGGCTACATATCGGGCCACATCAGGCTTCAAACCACCCCGCCAGAAGGAACGTCTCACGTCCTTATACATCTTACTCGCTCCTGGATGTACGGAGTAAGGGGTAGCATGAGCCTCACCTAGTATCCTCTGTCTCAGC
AMP0024710	2	119.91	GCACACTGGGCTACATATCGGGCCACATCAGGCTTCAAACCACCCCACCAGAAGAAATGTCTCACGTCCTTATACATCTTACTCGCTCCTGGAGGTACGGAGTAAGGGGTAGCATGAGCCTCACCTAGTATCCTCTCTCTCAGC
NOR0000691	2	121.25	AAAGCTGAAATGTCCAAGAAGTGAGGTGCAATCATTGGACGGGCCGCTATGCGGTCATAGTCGACCTGGTGTCTCTCGTGGATCACCGGTCTAGTACGTCTAGAAGAAGAAGAAGGAGAAGGGGAAGATCTGTCCCTCAGGAC
AMP0017782	2	121.92	CCTGAGACAGAGGATACTAGGTGAGGCTCATGCTACCCCTTACTCCGTACATCCATGGTGGGGTGGTTTGAAGCCTGATGTGGCTCGGTATGTAGCCTAGTGTGC
NOR0020026	2	126.01	CTGCTCAGTTTCGCTGAGGAGGGAGAGATTCCAGGATTTCATTGAGGCGGGATTCGAGGATATCCCGATTGCTGCAGCCATAAAGAAGTTTCAGAAGGAGTTGACTTTGCTTGGACCGTCTGCACCTCCAGAAGAGCAGCATGTTTA
NOR0024546	2	127.69	GCACACTGGGCTACATATCGGCCCACATCAGGCTTCAACCCACCCCACCAGAAGGAACGTCTCACGTCCTTATACATCATACTCGCTCCTGGATGTACGGAGTAAGGGGTAGCATGAGCCTCCCCTAGTATCCTCTATCTCAGC
AMP0000656	2	129.03	AAAGCTGAAATGTCCAAGAAGCGAGGTGCAATCACTAGACGGGCCGCTATGCGGTCATAGTCGACTTGGTGTCTCTCGTGGATCACCGGTCTAGTACGTCTAGAAGAAGAAGAAGAAGAAGGAGAAGGGGAAGATCTGTCCCTCAGA
NOR0002253	2	130.37	AAGACGTATGAGGAAAACTACCTCACACATGATCTAGAGTTGGCTGCAGTAGTCCATGCTCTTAAGATCTGGCGACACTATCTTTTTGGGGC
NOR0000435	2	131.04	AAAGCAGACACGTCCAGGAAGCGAGGTGCAATCACTGGACGGCCGGAAATACGCTCATAATCAATGGATCACCGGGCGATAGGGTCGGGAAGAAGAGGAAGAAGGGGAAGGTGAGGATCTATCCCTAAGGGCAAGGCGTCTGTCGGA
NOR0019472	2	132.04	CTCCTAAATTTCCTGACAATCTCAGCAATAGGGATATCCTTGAACCCAACCTCGAGGAAATCCTGAAGTACGTCGATCTCTCCTCATAGATGCAGGGCAATAGCGATCCCTGA
NOR0019476	2	133.05	CTCCTGAAACTTGCTGACAATCTCAATAATAGGCCAATCCTCGAATCCAGCCTCGAGGAAATCCTGAAGGCGATCTCTCCTCATCGTTGTAGGGTAGTATCGATCCCTGA
AMP0014470	2	134.06	ATTGAGACAAAGAATACTAGGTGAGGCTCATGCTACCCCATACTCAGTACATCCTGGAGCGAGTAAGATGTACAAGGACGTGAGACGTTCCTTCTGGTGGGGTGGTTTGAAGCCTGATGTGGCTCGGTATGTAGCCCAGTGTGC
AMP0022252	2	135.4	GCACACTAGGCTACATATCGGCCACATCAGGCTTCAAACCACCCCACCAGAAGGAACGTCTCACGTCCTTATACATCTTACTCGCTCCTGGATGTACGGAGTAAGGGGTAGCATGAGCCTCACCTAGTATCCTCTGTCTCAAC
Toyo0028085	2	136.4	GGCCCACGGCATCGTTGGTGATTGGGTAAGGCAGGCAAGAAATCGGGCCATTACGGAGCAA
NOR0008339	2	137.07	AGCCCACGGCATCGTTGGTGATTGGGTAAGGCAGGCAAGAAACCGGGCCATTACGGAGCAA
AMP0004729	2	138.75	ACACACTGGGCTACATATCTAGCCACGTCGGGCTTGAGCCCGCCCCACCAATAAGATCGTCGTATATCCTGATACATCTTACTCGCGCCGGGGTAGACGGAGTAAGGTGTAGAATGGGCCTCCTGCAGTAT
NOR0026110	2	141.8	GCACACTGGGCTACATATCGGGCCACATCGGGCTTCATACCACCCCACCAGAAGGAACGTCTCACGTCCTTATACATCTTACTCGCTCCTGGATGTACGGAGTAAGGGGTAGCGTGAGCCTCACCCAGTATCCTCTGTCTCAGC
AMP0023401	2	143.83	GCACACTGAGCTACATACCGAGCTACATCGGGCTTCAAACCACCCCACCAGAAGGAACGTCTCACGTCCTTGTACATCTTACTCGCTCCAGGATGTACTGAGTATGGGGTAGCGTGAGCCTCACCTAATATCCTCTGTCTCAAC
AMP0024477	2	145.17	GCACACTGGGCTACATATCGAGCCACATCAGGCTTCAAACCACCCCACCAGAAGGAACGTCTCACGTCCTTATACATCTTACTCGCTCCTGGATGTACGGAGTAAGGGGTAGCATGAGCCTCAACTAGTATCCTCTGTCTCAAC
Toyo0023410	2	151.03	GCACACTGAGCTACATACCGAGCTACATCGGGCTTCAAACCACCCCACCAGAAGTAACGTCTCACGTCCTTGTACATCTTACTCGCTCCAGGATGTACTGAGTATGGGGTAGCGTGAGCCTCACCTAATATCCTCTGTCTCAAC
Toyo0002589	2	154.42	AAGACGTATGAGGAGAACTACCCCACCCATGACTTGGAGTTAGCTGCAGTAGTACATGCCCTTAAGATTTGGCGTCATTATCTCTATGGGGC
NOR0025051	2	155.77	GCACACTGGGCTACATATCGGGCCACATCAGGCTTCAAACCACCCCACCAGAAGGAACGTCTCACGTCCTTATACATCTTACTCGCTCCTGGATGTACGGAGTAAGGGGTAGCATGAGCCTCACCTGGTATCCTCTGTCTTAGC
AMP0021912	2	157.45	GCACAATGGGCTACATATCGAGCCACATCAGGCTTCAAACCACCCCACCAGAAGAAACGTCTCACGTCCTTATACATCTTACTCGCTCCTGGATGCACGGAGTAAGGGGTAGCATGAGCCTCACCTAGTATCCTCTGTCTCAGC
AMP0025599	2	158.45	GCACACTGGGCTACATATCGGGCCACATCAGGCTTCAAACCACCCTACCAGAAGAAACGTCTCACGTCCTTATACATCTTACTCGCTCTTGGATGTACGGAGTAAGGGGTAGCGTGAGCCTCACCTAGTATCCTCTGTCTCAGC
AMP0022536	2	159.8	GCACACTAGGCTACATATCGGGCCACATCGGGCTTCAAACCACCCCACCAGAAGGAACGTCTCACGTCCTTATACATCTTACTCGCTCCTGGTGTACGGAGTAAGGGGTAGCATGAGCCTCACCTAGTATCCTCTGTCTCAGC
AMP0010288	2	161.48	ATACTGCAGGAGGCCCATTCTACACCTTACTCCGTCCACCCCGGCGCGAATAAGATGTATCAGGATATACGACGATCTTATTGGTGGGGCGGGCTCAAGCCCGACGTGGCTAGATATGTAGCCCAGTGTGC
AMP0000392	2	165.23	AAAGCAGAAATGTCTAAAAACCGCGGCTCAATCACTGGGCGCGTATAGATGCGGTCGTAATCGGCCTGGTGACGCTCATGTATCACCGGTATGGTAGGTCTAGAAGAAGAAGAAGAAGAAGAAGGGGAAGAACTATCTCTCAGGACT
AMP0001313	2	169.33	AACATCGGACAGGTCTCTTGCTTCTGTCGGATCTCACCCAACAGGTCAAGAAGTAACTCTAAGGTGGCTAACTGAT
AMP0026633	2	172.04	GCACACTGGGTACATATCTAACCACGTCGGGCTTGAGTCCGCCCCACCAATAAGATCGTCGTATATCCTGATACATCTTACTCGCGCCGGGGTGGACGAAGTAAGGTGTAGAATGGGCCTCCTGCAGTATACGCTGCCTCAAC
AMP0002482	2	176.85	AAGACGTATGAGGAGAACTACCCCACCCATGACCTGGAGTTAGCTGCAGTAGTACATGCCCTTAAGATTTGGCGTCACTATCTCTATGGGGT
AMP0027666	3	0	GCGCACTGGGCTACATACCGAGTCACATCGGGCTTCAAACCACCCCACCAGAAGGACTGTTTCACATCCTTGTACATCTTACTCGCTCCAGGATGTACTGAGTATGGGGTAGCATGAGCCTCACCTAGTATCCTCTGTCTCAAC
AMP0026841	3	7.35	GCACCCTTAGCTACATAACGTGCCACTTCGGGCTTTAAACCACCCCACCAGAAGGAACGTCTCACATTCTTGTATATCTTACTCGCTCCAGGATGTACTGAGTATGGGGTAGTATGAGCCTCACCTAATATCCTCTGCCCCAAC
AMP0002614	3	13.95	AAGACGTATGAGGAGAACTACCCCACTCACGACCTAGAGTTAGCTGTTGTAGTACGTGCTCTTAAGATCTGGCGTCATTATCTCTATGGAGC
AMP0011449	3	19.47	ATCAGCCATGAGGATCTGATATTTGAGCCTGACCATACATTTGTAGAGTACCCAG
Toyo0000981	3	26.8	AAAGTTGAGATGTCCAGGAAGCGGGGTGCAATCACTAGACGGGCCGCTATGCGGTCATAATCGACTTGGTGTCTCTCGTGGATCACCGGTCTAGTACGTCGAGAAGAAGAAGAAGGAAAAGGGGAAGATCTGTCCCTCAGGAC
AMP0023481	3	30.19	GCACACTGAGCTACATATCGAGCCACATCGGGCTTCAAACAACCCCACCAGAAGGAACGTCTGACATCCTTGTACATCTTACTCACTCCAGGATGTACTGAGTAGGGGGTAGCACGAGCCTCACCTAGTATCATTTGTCTCAAC
AMP0026530	3	32.9	GCACACTGGGCTACATATCTTGCCACGTTGGGCTTGAGCCCGCCCCACCAATAAGATCGTCGTATATCCTGATACATCTTACTCGCGCCCGGGTGGACGGAATAAGGTGTAGAATGGGCCTCCTACAGTATACGTTCCCTCAAC
AMP0002825	3	33.9	AAGACGTATGAGGATAACTACCCCACTCACGACCTAGAGTTAGCTGCTGTAGTACATGCTCTTAAGATCTGGCGTCATTATCTCTATGGACC
AMP0019803	3	34.91	CTGCCCAGTTTCGCTGAGGAGGGAGAGATTCCAGGATTTCATTGAGGCGGGATTCGAGGATATCCCGATTGCTGCAGCCGTAAAGAAGTTTCAGAAGGAGTTGACTTTGCTTGGACCGTCTGCACCTCCAGAAGAGCAGCATGTTTA
AMP0023323	3	36.59	GCACACTGAGCTACATACCGAGCCACGTCGGGCTTCAAACCACCCCACCAGAAGGAACGTCTCACGTCCTTGTACATCTTACTCGCTCCAGGATGTACTGACTATGGGGTAGCATGAGCCTCACCAAATATCCTCTGCCTCAAC
AMP0024517	3	37.93	GCACACTGGGCTACATATCGGACCATATCAGGCTTCAAACCACCCCACCAGAAGGAACGTCTCACGTCCTTATACATCTTACTCGCTCCTGGATGTACGGAGTAAGGGGTAGCATGAGCCTCACCTAGTATCCTCTGTCTCAGC
AMP0010829	3	39.61	ATCAACCATGAGGATATGATAGTTGAGCCCGATCACACTTTTGTAGAGTACCCAG
AMP0023287	3	39.95	GCACACTGAGCTACATACCGAGCCACGTCGGGCTTCAAAACACCCCACCAGAAGGAACGTCTCACATCCTTGTACATCTTACTCGCTCCGGGGTGTACTGAGTATGATGTAGCATGAGCCTCACATAATATCCTCTATCTCGAC
AMP0024238	3	40.95	GCACACTGGGCTACATACCGAGCCACATCAGGCTTCAAACCACCCCACCAGAAGGAACGTCTCACGTCCTTATACATCTTACTCGCTCTTGGATGTACGGAGTAAGGGGTAGCATGAGCCTCAACTAGTATCCTCTGTCTCAAC
AMP0026030	3	42.29	GCACACTGGGCTACATATCGGGCCACATCGGGCTTCAAACCACCCCACTAGAAGGAACGTCTTACGTCCTTATACATCTTACTCGCTCCAGGATGTACGGAGTAAGGGGTAGCATGAGCCTCACCTATTATCCTCTGTCTCAGC
AMP0003671	3	45	AAGGCTGATATGTCCAGGAAGCGGGGTGCAATCACTGGACGGGCCGCTATGCGGTCATAGTCGACCTGGTGTCTCTCGTGGATCACCGGTCTAGTACGTCTAGAAGAAGAAGAAGGAGAAGGGGAAGATTTTTCCCTCAGGAC
FesA_L0013_2_Mse1_FR	3	50.55	*
NOR0002336	3	55.02	AAGACGTATGAGGAGAACTACCCCACACATGATCTAGAGTTGGCTGCAGTAGTCCATGCTCTTAAGATCTGGCGACACTACCTTTATGGGGC
Toyo0026277	3	57.04	GCACACTGGGCTACATATCTAGCCACGTCAGGCTTGAGCCCGCCCCACCAAAAAGTTCATCGTATATCCTGATACATCTTACTCGCGCCCGGGTGGACAAAATAAGGTGTAGAATGGGGCTCCTGCAGTATACGTCCCCTCAAC
Toyo0016444	3	58.04	CCAAATCATCAAGCTCACAGCCTTCGTCATCATCTCCGACGTCTTCATCCCCACCGTTGTCCTCGTCCTGGGTTCATTTGCGATCGGTTCTATTCGTGGTCGCCTCCACCTCCTCGCCGGCCTCTTCTTCATCCTCTTCCGATCGGT
AMP0016443	3	59.72	CCAAATCATCAAGCTCACAGCCTTCGTCATCATCTCCGACGTCTTCATCCCCACCGTTGTCCTCGTCCTGGGTTCATTTGCGATCGGTTCTATTCGTAGTCGCCTCCACCTCCTCGCCGGCCTCTTCTTCCTCCTCTTCCGATCGGT
AMP0028692	3	62.43	GTACACTGAGCTACATACCAAGCCACGTCGGGCTTCAAACCACCCCACCTGAAGGAACGTCTCACGTCCTTGTACATCTTACTCGCTCCAGGATGTATAGAGTATGGGGTAGCATGAGCCTCACCTAATATCCTCTGTCTCAAC
Toyo0000732	3	63.77	AAAGCTGAAATGTCCAGGAAGCGAGGTGCAATCATTGGACGGGCCGCTATGCGGTCATAGTCGATCTGGTGTCTCTCAGGGATCATCGGTTTATTACGTCTAGAAGAAGAAGAAGGAGAAGGGGAAGATCTGTCCCTCAGGAC
AMP0022909	3	64.11	GCACACTGAGCTACAAATCTGGCTACATCGGGCTTCAGCCCTCCCCACCAATATGAGTGTCTCATATCATGATTCATCTTACTCGTACCAAGGTGTACTGAGTAAGGTGTACAGTGAGCCTCCTATAAGATCCGCTGTCTCA
AMP0000674	3	64.78	AAAGCTGAAATGTCCAAGAAGCGGGGTGCAATCACTAGACGGGCCGCTATGCGGTCATAATCGATCTGGTGTCGCTCGTGGATCACCGGTCTAGTACGGCGGGAAGTAGAAGAAGGAGAAGGAGAAGATCTGTCCCTCAGGAC
AMP0000725	3	65.78	AAAGCTGAAATGTCCAGGAAGCGAGGTGCAATCACTGGACGGGCCGCTATGCGGTCATAGTCGATCTGGTGTCTCTCAGGGATCATCGGTTTATTACGTCTAGAAGAAGAAGAAGGAGAAGGGGAAGATCTGTCCCTCAGGAC
AMP0019483	3	68.83	CTCCTGGAACCTCCTAATAGCCTCAGCTATCAGAACATCCTCAAAACCTGCCTCCAAGAAGTCCTGCACTCAGTCCCTTCTCAGTGAGGTAGGACAAAAGGTCTCTCTCACGAGACTCAGCAACTGCTCAAATCGGGACACTCCACC
Toyo0010237	3	71.19	ATACTGCAGGAGGCCCATACTCCGTCCACCCCGGCGCGAGTAAGATGTATCAGGATATACGACGATCTTATTAGTGGGGCGGGCTCAAGCCCGACGTGGCTAGATATGTAGCCCAGTGTGC
AMP0027590	3	71.53	GCGCACTGAGCTACATACCGAGCCACGTCGGGCTTCAAACCACCCCACCAGAAGGAATGTCTCACGTCCTTGTACATCTTACTCGCTCCAGGATAAACTGAGTACGGGTAGCATGAGCCTCACCTAATATCCTCTGTCTCAAC
AMP0002695	3	72.53	AAGACGTATGAGGAGAACTACCCGACTAATGATCTAGAGTAAGCAGCGGTAGTTCATGGTTTGAAGATCTGGATACATTACCTGTATGGTGC
AMP0006180	3	72.87	ACTAGGAAGACCACCTAATACCCTGAGGGGCAGTCTGCTCCCAAGGCATCGCCACACATGGCGTAGTGAGTCCACGAGGAACTAGAATCCTCCTGGTGATCATCTCCTGCAGCCCTAGCGGCTTGGCAGCCGCCACTAATGTACAAG
AMP0000478	3	73.2	AAAGCAGACACGTCCAGGAAGCGGGGTGCAATCACTGGACGACCAGAAATACGCTCATAATCGACCCGGTGTCGCTCGTGGATCACCGGACGATAGGGTCGGGAAGAAGAGGAAGAAGGGAAGGTGGGGATCTATCCCTAAGGGCAA
AMP0002308	3	73.53	AAGACGTATGAGGAGAACTACCCCACACATGATATAGAGTTGGCTGCAGTAGTCCATGCTCTTAAGATCTGGCGACACTATCTTTATGGGGC
AMP0002650	3	73.87	AAGACGTATGAGGAGAACTACCCCACTCATGACCTGGAGTTAGCAGCGGTAATGCATGCTCTTAAGATCTGGCGTCATTATCTCTATGGAGC
AMP0015435	3	74.54	CACACGAAGGAAGGGCGTACAAAACGGAAACTTCGATCGCTGGAGGGAGAGATCCGCTGAATGTATCTGGACGCCAAGAATAACTGGCTGCG
AMP0002071	3	75.21	AAGACGTATGAAGAAAACTACATCACTCATGACCTGGAGTTAGCGGCGGTAGTGCATGCTCTTAAGATCTGGCGTCACTATCTCTATGGAGC
AMP0015792	3	75.54	CAGAGAGATCCGGAACGAATGGTCAGCCGGGTCCACGTATTCATTAGATGGGGACAAGGGGTCTCTCATACGACATGCATGTTATGTATCTATATATATGTTTTGTA
AMP0018951	3	75.87	CGTACAACAACCCTAAACATGTGCAAACCGTCGACCCTCCCTCTCCCCACCTTGCCGTCCTCGTCAAAGTCACTCTACCGCCATCCCTCAGCGACCCTTCGTGC
AMP0026766	3	76.54	GCACATTGGGCTACATACCGAGCCACATCAGGCTTCAAACCACCCCACCAGAAGGAACGTCTCACGTCCTTATACATCTTACTCGCTCCTGGATGTACGGAGTAAGGGGTAGCATGAGCCTCACCTAGTATCCTCTGTCTCAGC
AMP0002307	3	76.88	AAGACGTATGAGGAGAACTACCCCACACATGACCTGGAGTTAGCTGCGGTAGTACGTGCTCTTAAGATCTGGCGTCATTATCTCTATGGAGC
AMP0006213	3	77.21	ACTCAATCCCTCTATTCTTCATCTCCCGGTACAGTGGTACACTCCCTTGCATCTCCTATCTCCCTCTAACACTCAAACACTCCCCAACAACCGTGCTTCCTTCGCCAC
AMP0023343	3	77.88	GCACACTGAGCTACATACCGAGCCACGTCGGGCTTCAAACCACCCCACCAGAAGGACCGTCTCACATCCTTGTACATCTTACTCGCTCCAGGATGTACTGAGTATGGGGTAACATGAGCCTCACCTAGTATCCTCTCTCTCAAC
NOR0017915	3	78.21	CGAGACAACGGATTTTACAAGAGGCTCACTGTACACCTTACTCAGTACACCCTGGTACGAGTAAGATGTACCATGATGTGAGACGTTCATTTTGGTGGGGAGGGCTGAAGCCTGACGTAGCCAGATTTGTGGCCCAGTGTGC
AMP0010307	3	78.55	ATACTGCAGGAGGCCCATTCTACACCTTACTCCGTCCACCCCGGCGCGAGTAAGATGTATCAGGATATACGACGATCTCATTGGTGGGGCAGGCTCAAGCCCGACGTGGCTAGATATGTAGCCCAGTGTGC
AMP0003941	3	79.22	AATAGGTACTTATTCTTGATCATCACCTTGTTAAGCTCTTGGTAGTTAATACATAACCTCATC
AMP0023820	3	79.55	GCACACTGGCTACATATCAGGCCACATCAGGCTTCAAACCACCCCACCAGAAGGAACGTCTCACGTCCTTATACATCTTACTCGCTCCTGGATGTACGGAGTAAGGGGTAGCATGAGCCTCACCTAGTATCCTCTGTCTCAGC
AMP0004375	3	80.55	AATGTTGATGTTAATGATCCTTTGTATTTGTCCAATTCGGACAATCCTGGTATGCAATTGGTTTCCATATTATTCACTGGATCCAATTTTACCTCCTGGAAAAGAAGTATTCGAATGGCACTTGGTGTCAAGCAAAAGCTGGGATTT
AMP0007423	3	81.56	AGCATAAGCTTATAGGCTTGTAATAGGCAGTTTTTGTTGGATTATCTACTTTAGGAAGTAGGACAATAAATGTAAAAATTGATTTGTTTGAGGATTTTTCCGGTTCTATAGAAACTCTTAATTGCCTTGGTAACTACCGGTCCTATA
AMP0023812	3	83.92	GCACACTGGCCTACATATCGGGCCACATCAGGCTTCAAACCACCCCACCAGAAGGAACGTCTCACGTCCTTATACATCTTACTCTCTCCTGGATGTACGGAGTAAGGGGTAGCATGAGCCTCACCTAGTATCCTCTGTCTCAGC
AMP0015973	3	86.97	CAGCATGGTGACACTAACGAATGTCAAGGAAGTGCGTAGCTTTCTTGGCCTACCCGGTTATTACCGATGCTTTGTGGAGGGATTCTTTGTGATTGCCCGTCCACTTACC
AMP0015038	3	88.32	CAAAGCTGTGACGAGACCATGGCGAGTTATGACGAGGCCAGGACAAATCCGTGACAAGGTCATGCATGGGCTTGACAAGGCCATGACGAGTTTTGACGAGTTTTGACAACCCAGCCCACCTTTGCTTTTTACAACTTCAGCTCACCT
AMP0000954	3	90.34	AAAGTCGGACAGGTCTCTTGCTTTTGTCGGATCTCGCCCAACAGATCAGGAAGTAACTCTAAGGTGGCTAACTGAT
Toyo0004322	3	91.34	AATGGAAGTCTAGTCTTTGCAATTATGGACTGGACTGCACATTCTTTGCATTATTCCGCTGCATATAACTGTCCTGGTTCATGATTACTCAAGTTCGTTTCACTCGTAAACTTCGAAAATTAAGATTGACAGACTGAGGCCTAAGTA
AMP0024401	3	91.68	GCACACTGGGCTACATACCGAGTCACATCAGGCTTCAAACCACCCCACCGGAAGGAACGTCTCACGTCCTTATACATCTTACTCGCTCCTGGATATACGGAGTAAGGGGTAGCATGAGCCTCACCTAGTATCCTCTGTCTCAAC
AMP0024860	3	92.35	GCACACTGGGCTACATATCGGGCCACATCAGGCTTCAAACCACCCCACCAGAAGGAACGTCTCACGTCCTTATACATCTTAATTGCTCCCGGATGTACGGAGTAAGGGGTAGCATGAGCCTCACCTAGTATCCTCTGTCTCAAC
NOR0000837	3	93.69	AAAGCTGACACATCCAGGAAGCGAGGTGTTATCACTGGACGGGCTGCTATACGGTCGTAATCGACCCGGTGTCGCTCGTGGATCACCGGTCGATAAGGTCGGGAAGAAGAGGAAGAAGGGGAAGGGGAGGATCTATCCCTAATGGCT
NOR0006112	3	95.71	ACGTCAACAGCTCCACTTCATATCATTACTCAAAACTCGGGCCTATGCTCCTCAGGTATCACTGAGGTCATCGCCATAG
NOR0022601	3	97.39	GCACACTAGGCTACATATCTAGCCACGTCAGGCTTAAGCCCACCCCACCAATAAGATCGCCTTATATCTATATACATCTTACTCGCATCCGGGTGGACGGAGTAAGGTGTAGAATGGGCCTCTTGCAGTATACGCTGCATCAAC
AMP0020630	3	98.73	GAAGGAGATAGAAGCAGGCGTACGTGAGTAGTTAGGGTAACGAAGTGGAGCTTCCCTGATGGGCC
AMP0005714	3	99.4	ACGAAAAGAACCAAGGCTGAAGAACCAAAACCCCGCTTCGTGAATGCCCTAGACCCGTCTCCAATACAACTTTACACTA
AMP0020496	3	99.73	GAACACTAGGCTACATATCTAGCCACGTCAGGCTTAAGCCCACCCCACCAATAAGATCGCCTTATATCTTGATACATCTTACTCGCATCCGGGTGGACGGAGTAAGGTGTAGAATGGGCCTCTTGCAGTATACGTTGCATCAAC
AMP0015010	3	101.07	CAAAGCTGTGACGAGACCATGACGAGTTATGACGAGGCCATGACAAATCCGTGACAAGGTCATGCATGGGCTTGACAAGGACATGACGAGTTTTGACGAGTTTTGACAACCCAGCCCACCTTTGCTTTTTACAATTTCAGCTCACCT
AMP0028206	3	102.76	GGGATTCAAACCACCCCACCAGAAGGAACGTCTTACATCCTTGTACATCTTGCTTGCCCCTAGATATACTGAGTATGGGGTAGCATGGGCCTCACTCAATATCCGCTGTCTCAAC
AMP0002106	3	107.91	AAGACGTATGAAGAGAACTACCCAACACATGATCTAGAGTTGGCTGCAGTAGTGCATGCCCTTAAGATCTGGCGACACTACCTCTATGGGGC
AMP0000860	3	112.36	AAAGCTGAGATGTCCAGGAAGCGGGGTGCAATCACTGGACGGGCCGCTATGCGGTCATAATCGACCTGGTGTCTCTCGTGGATCACCGGTCTAGTACATCGAGAAGAAGAAGAAGGAGAAGGAGAAGATTTGTCCCTCAGGAC
AMP0002313	3	114.04	AAGACGTATGAGGAGAACTACCCCACACATGATCTAGAGTTCGCTGAAAATAGTCCATGCTCTTAAGATCTGGCGACACTATCTTTATGGGGC
AMP0000518	3	114.38	AAAGCAGAGATGTCCAGGAAACATGGTGCAACTACTGGACGGGCCGCTATGGGGTCATAGTCGACCTGGTGACGCTCATGGATCACCGGTCTAGAGCGGCGTGAAGAAGAAGAAGGAGAAGGAGAGGATCTGTCTCTCAGAACTAAC
AMP0024604	3	115.72	GCACACTGGGCTACATATCGGGCCACATCAGACTTCAAACCACCCCACCAGAAGGAATATCTTACGTCCTTATACATCTTACTCGCTCCTGGATGTACGGAGTAAGGGGTAGCATGAGCCTCACCTAGTATCCTCTGTCTCAGC
AMP0000727	3	117.4	AAAGCTGAAATGTCCAGGAAGCGAGGTGCAATCACTGGACGGGCCGCTATGCGGTCGTAGTCGACCTGGTGTCTCTCGTGGATCACCGGTCTAGTACGTCTAGAAGAAGAAGAAGGAGAAGGGGAAGATCTGTCCCTCAGGAC
AMP0004324	3	120.45	AATGGAAGTCTAGTCTTTGCAATTATGGACTGGACTGCACATTCTTTGCATTATTTCGCTGCATATAACTGTCCTGGTTCATGATTACTCAAGTTTGTTTCACTCGTAAACTTCGAAAATTAAGATTGACAGACTGAGGCCTAAGTA
Flower_type	3	124.54	**
AMP0004706	3	128.81	ACACACTGGGCTACATATCGGGCCACATCAGGCTTCAAACCACCCCACCAGAAGGAACGTCTCACGTCCTTATACATCTTACTCGCTCCTGGATGTACGGAGTAAGGGGTAGCATGAGCTTCACCTAGTAT
Toyo0013692	3	136.47	ATCTTACATGAGGCTCACTGTACACCGTACTTTGTACATCTAGATACGAGTAAGATGTACCATGATGTGAGACGTTCATATTGGTGGGGAGGGCTGAAGCCCGATGTAGCCAAATTTGTGGCTCAGTGTGC
AMP0024139	3	136.81	GCACACTGGGCTACATACCGAGCCACATCAGGCTTCAAACCACCCCACCAGAAGGAACGTCTCACGTCCTTATACATCTCACTCGCTCCTGGATGTACGGAGTAGGGGGTAGCATGAGCCTCACCTAGTATCCTCTGTCTCAAC
AMP0024130	3	137.48	GCACACTGGGCTACATACCGAGCCACATCAGGCTTCAAACCACCCCACCAGAAGGAACGTCTCACGTATTTATACATCTCACTCGCTCCTGGATGTACGGAGTAGGGGGTAGCATGAGCCTCACCTAGTATCCTCTGTCTCAAC
AMP0002128	3	138.14	AAGACGTATGAAGAGAACTACCCCACCCATGACCTGGAGTTAGCTGCAGTAGTACATGCCCTTAAGATTTGGCGTCATTATCTCTACCGGGC
AMP0013675	3	139.15	ATCTTACACGAGGCTCACTGTACACCGTACTTTGTACATCTAGATACGAGTAAGATGTACCATGATGTGAGACGTTCATATTGGTGGGGAGGGCTGAAGCCCGATGTAGCCAAATTTGTGGCTCAGTGTGC
AMP0011028	3	140.83	ATCAGCCACGAGGATCTGACAGTTGAGCCTGACCATACATTTATAGAGTACCCAG
AMP0002930	3	141.84	AAGAGGTATGAGGAGAACTACCCCACACATGATCTAGAGTTGGTTGCAGTAGTCCATACTCTTAAGATCTGGCGACACTATCTTTATGGGGC
AMP0025965	3	142.84	GCACACTGGGCTACATATCGGGCCACATCGGGCTTCAAACCACCCCACCAGAAGGAACGTCTCATGTACTTATACATCTTACTCGCTCCTGGATGTACGGAGTAAGGGGTAGCATGAGCCTCACCTAGTATCCTCTGTCTCAGC
Toyo0002000	3	149.79	AAGACCAAGAAAGGATGGGTATGGATCTTACTCGATGTCATGTCTCGAAGGGAAAAGAGAGCCGCATCTGTTGTTGTCGTTGGAATCCGACACTGCGGTAGGGAGGAGGCTCGACAGTGGCTCAGGAGGCGCCCTTGCGGCCTACTC
AMP0020994	3	155.64	GACTCTGTAGACATTACCAGCCACATCTTGAGACCGCCAGACAGTTACGTCTTCATCTCCAACATGAAACATAGCCACAATCGACCTTCTGCATACTCGACTCCGGTAAGTCCCGCCC
AMP0021844	3	156.98	GCAAACTGGGCTACATATTGGGCCACATTAGGCTTCAAACCACCCCACCAGAAGGAACGTCTCACGTCCTTATACATCTTACTCGCTCCTGGATGTACGGAGTAAGGGGTAGCATGAGCCTCCCCTAGTATCCTCTGTCTCAGC
NOR0017686	3	159	CCGGGTGCTCTACAAACATATGGTCTGGCTCGACCACTAAATCTTCATGGTTGACGATGTGTCTCGGATCTGGTATGTACTCCCGTATTAGAGACACATAGAAGACGGGGTGAACACCCTCAATCCTCGGTGGCAAAGAAAGTGTGT
AMP0015783	3	159.34	CAGACGAACCAGAAGAGAAAGAGAGAAGCCAATAGCCACTAATTACCTCTGCCAGCCGTATCTCCGCCCTATAATGGCGATCTCCGGCGACTTCTTCCACCCGG
AMP0014337	3	161.36	ATTAATGAGCATGCTTTTGAAGGTATCATTACGGTTTTCCAAAATAAGTGGGAGCTGGGGGGGCCGGTGTAGGTAGGTTGGTAGGGTTGTTTGGTGGGGAAGTTGTACAGTCTGAATTTGAATGTTTTGGGAGGG
AMP0024493	3	162.03	GCACACTGGGCTACATATCGGACCACATCAGGCTTCAAACCACCCCACCAGAAGGAACGCCTCACGTCCTTATACATCTTACTCGCTCCTGGATGTACGGAGTAAGGGTTAGCATGAGCCTCACCTAGTATCCTCTGTCTCAGC
AMP0011493	3	163.03	ATCAGCCATGAGGATTTGACAGTTGAGCCTGATCATACATTTGTAGAGTACCTCG
FesA_L0494_6_TtoA	4	0	*
AMP0014636	4	0.67	CAAACTCGTGACAAGGCCGTGCATGGGCGTGACGAGTTCATGACAAGTTTTGACAAGAAGATGACAACCTAGCCATCTTGGTTCGGTTTTAGCTCCAGCCACCTATTTTTGTCTAGCCTTCAGCCCTTCTTTCTGCGCGCCCAACCC
NOR0019129	4	5.81	CTACGCAGCATATCCTCTTACTCTCCGGTCGACAACAGGTTATTACATATTACTTGGCACATCACCTATTTCATGAAAGACCAAGAAGCAGCACACAGTTTCAAGATCTTCTGCAGAAGCCGAGTATAGAGCCATGCA
NOR0024153	4	9.2	GCACACTGGGCTACATACCGAGCCACATCAGGCTTCAAACCACCCCACCAGAAGGAACGTCTCACGTCCTTATACATCTTACTCGCTCCTAGATGTACAGAGTAAGGGGTAGCATGAGCCTCACCTAGTATCCTCTGTCTCAAC
AMP0010221	4	14.71	ATACTGCAAGAGGTCCATTCAAGATATACGGAGATCTTATTGGTGGGGCGGGCTCAAGCCCGACGTGGCTAGATATGTAGCCCAGTGTGC
AMP0024204	4	16.05	GCACACTGGGCTACATACCGAGCCACATCAGGCTTCAAACCACCCCACCAGAAGGAACGTCTCACGTCCTTATACATCTTACTCGCTCCTGGATGTACGGAGTAAGGGGTAGCATGAGCCTTAACTAGTATCCTCTGCCTCAAC
AMP0014210	4	16.72	ATGGAGCGATCTGCCATGTATAACGTCATCTTCACGGGCTTGGGCGCTCCAAAGTCCGACTTTCTCACAAAGCTCCAGCGGAATGATGCTC
AMP0024936	4	18.07	GCACACTGGGCTACATATCGGGCCACATCAGGCTTCAAACCACCCCACCAGAAGGAACGTCTCACGTCCTTATACATCTTACTCGCTCCTGGATGTACAGAGTAAGGGGTAGGATGAGCCTCACCTAGTATCCTCTGTCTCAAC
AMP0020396	4	19.75	CTTGAGGACCGGATGAGCAGCAGGGCTGATAGCTACTTTAGTGACTCGAATCCGAGTAGAAGAAGCTCTGATCTTGAGGTTTCATCAAGTGAGGCTAGAAGTA
AMP0008461	4	23.85	AGCCTGCTTGCACTCCACGTCTGGGCCAGCATGGAAGAAGCCCACCGTCAGCCCATCAGTAGATATCACGCCCAAAGTCACGTTAAGCCTGAAGAGGGAAGCTG
Toyo0026750	4	24.85	GCACATTGAGCTACATATCTCGTCACATCTGGATTCAGACCTCCCCACCAGAAAGAGTGTTTGACATCCTGATATATCTTACTCGCATCAGGGTGTACTGAGTAAGGTGAAGAGTGAGCCTCCTGAAGGATCCTTTGTCTCAACTCT
AMP0025141	4	25.19	GCACACTGGGCTACATATCGGGCCACATCAGGCTTCAAACCACCCCACCAGAAGGAACGTCTCACGTCCTTATACATCTTACTCGCTCCTGGATGTATAGAGTAAGGGGTAGCATGAGCCTCACCTAGTATCCTCTGTCTCAAC
NOR0016273	4	25.86	CATCCCTGGCTGAGGAAGAACGTGAAGGAGAAGCGGCTTGGGCAAAGTCACGTTGGAAGGGGAGAAGAGAGATAGCAGTTTTACGGCC
AMP0002091	4	26.86	AAGACGTATGAAGAAAACTACCCCACTCATGACCTAGAGTTAGCTGCTGTAGTACATGCTCTTAAGATCTGGCGTCATTATCTCTATGGTGC
AMP0024677	4	27.2	GCACACTGGGCTACATATCGGGCCACATCAGGCTTCAAACCACCCCACCAAAAGGAACGTCTTACGTCCTTATACATCTTACTCGCTCCGGGATGTACGGAGTAAGGGGTAGCGTGAGCCTCACCTAGTATCCTCTGTCTCAGC
AMP0005063	4	27.86	ACAGGGGAAATGAGAGGTCCGGTCGACGAATGTGCTCGGCTTGCTGGTGGCTCCGACGTGGTTGGTG
AMP0004800	4	30.58	ACACACTGTATCACAAATCTGGTTATATCGGCTTCATACAATATAATCGTCTCATCTCATGGTACATCTTACTCGTACCTGAATGTACTGAATAAGGCGTATAGTGGGTATACCATAATAT
AMP0002844	4	32.26	AAGACGTATGAGTAGAACTACCCCACCCATGATCTGGAGTTAGCTGCAGTAGTACATGCCCTTAAGATTTTGCGTCATTATCTCTATGGGGC
AMP0025215	4	32.93	GCACACTGGGCTACATATCGGGCCACATCAGGCTTCAAACCACCCCACCAGAAGGAACGTCTCACGTCCTTATACGTCTTACTCGCTCCTGGATGTACGGAGTAAGGGGTAGCATGAGCCTCACCTAGTATCCTCTGTCTCAGC
AMP0021963	4	33.6	GCACACCGGGCTACATATCGGGCCACATCAGGCTTCAAACCACCCCACCAGAAGGAACGTCTAACGTCCTTATACATCTTACTCGCTCCTGGATGTACGGAGTAAGGGGTAGCATGAGCCTCACCTAGTATCCTCTGTCTCAGC
AMP0004760	4	35.28	ACACACTGTATCACAAATCTAGTTATATCGGCTTCATACAATATAATCGTTTCATCTCGTGGTACATCTTACTCGTACCTAAATGTACTGAATAAGGCATACAGTGGGTATACCGTAATAT
NOR0020543	4	36.29	GAACGGATAACCCATAGCCTGCTGGAACTGGATCTCCATCATCCCGTGTTGATAATGCTGGCTCTCTAGCATCTGATGAGTC
AMP0002785	4	36.62	AAGACGTATGAGGAGAACTATCCCACCCATGACCTGGAGTTAGATGAGTAGTACATGCCCTTAAGATTTGACATCATTATCTCTATGGGGC
AMP0013799	4	36.95	ATGAGAGAGAGGGTGGAGTCCCAATGGATACAGGGACGGATACTACAGGGACGAGCGCACCAGTTATAGATCTGGATGATGAGGATACTGAGCCTGCACCTGCTGCATCACCTACTAGACCTGCTAGGCGTAGGAC
AMP0006116	4	37.29	ACGTCGGGGATTTTCCGGCGGCTGCGAGGCTTCTCCGGTGGAGGCAGGGAAGCACCGGCGGCAACGACGACCAGGGCAAGGGTGAGGCACGGAATCGGCTTCAGTCTCCGGCAAGGGTGGGGCAA
AMP0010800	4	37.62	ATATTGCAGGAGGCCCATTCTACACCTTACTCCGTCCACCCCGGCGCGAGTAAGATGTATCTAGATATACGACGATCTTATTTGTGGGGCGGGCTCAAGCCCGACGTGGCTAGATATGTAGCCCAGTGTGC
AMP0010359	4	38.29	ATACTGCAGGAGGCCCATTCTACACCTTACTCCGTCCACCCCGGCGCGAGTAAGATGTATCAGGATATACGATGATCTTATTGGTGGGGCGGGCTCAAGCCCGACGTGGCTAGATATGTAGCCCAGTGTGC
AMP0022026	4	38.96	GCACACTAAGCCACAAATCTGTCTACATCGGGCTTCAGCCCTCCCCACCAAAATCAACGTCTCACATCATGGTACATCTTACTCGTACCAGGGTGTACTGAGTAAGGTGTACAGTGAGCCTCCTATAATATCCGTTGTCTCA
AMP0009565	4	39.63	AGTGCAGATGGTGTGCTGGCCCAGTAATTGTTCAGCCCAGCAAGAGGAGGAAGAGTGACCGGCCACAATCTCTCTTCAGCCCATGCGTTAGCCGCTTCCCTTCTAGCTCCCTTGCCTCACGTAACGGTTGAGAAAAACACAGAGTAA
AMP0018817	4	39.96	CGGGCCAAATGGCAAGGGTTGGGGCAAGTACGTCACATGACTCCCATCATGGAAGGAAAGCAAAACCGGTGCTCACCCTCCACCTTCAACATCTAACAACCCCGAAGGAGGCTCTCATCGAAGAACAATATCACCAAGGCGTCCTCC
AMP0003485	4	41.65	AAGGCTGACACGTCCAAGAAGCGAGGTGCTATCACTGGACGGGCTGCTATACGGTCGTAATCGACCCGGTGTCGCTCATGGATCACCGGTCGATAAGGTCGGGAAGAAGAGGAAGAAGGGGAAGGGGAGGATCTATCCCTAATGGCT
AMP0003578	4	43.33	AAGGCTGACACGTCCAGGAAGCGAGGTGCTATCACTGGACGGGCTGCTATACGGTCGTAATCGACCTGGTGTCGCTCGTGGATCACCGGTCGATAAGGTCTGGAAGAAGAGGAAGAAGGGCAAGGGGAGGATCTATCCCTAAGGACT
AMP0000480	4	45.7	AAAGCAGACACGTCCAGGAAGCGGGGTGCAATCACTGGACGGCCAAAAATACGCTCATAATCGACCCGGTGTCGCTCGTGGATCACCGGGCAATAGGGTCGGGAAGAAGAGGAAGAAGGGGAAGGCGAGGATCTATCCCTAAGGGCA
AMP0002218	4	47.04	AAGACGTATGAAGAGAACTACCCCACTCATGATCAGGAGTTAGCAGCAGTAGTGCACGCTCTTAAGATCTGGCGTCATTATCTCTATGGAGC
AMP0022771	4	48.73	GCACACTGAGCCACAAATCTGGCTACATCGGGCTTCAACACTCCCCACCAAAATGAATGTCTCACATCATGGTACATCTTACTCGTACCAGGGTGTACTAAGTAAGGTGTACAGTGAGCCTCCTGTAATATCCGTTGTCTCA
AMP0022048	4	49.73	GCACACTAAGCTACATAACGGGCCACATCGGGCTTCAACCCGCCCCACCAGAAGGAACGTCTCACGTCCTTATACATCTTACTCGCTCCTGGATGTACGGAGTACGGTGTAGCATGAGCCTCACCTAGTATCCTCTATCTCAGC
AMP0020685	4	50.06	GAATATCCTCGAATTCCGCCTCAATGAAGTCCTGAAACCTCTCTCTCCTCAACGAGGCAGGGCAATACCTCTCTCTAACAATGCTCCTCATTCGCTCCCAACTAGTGACTCGGCTACAAATGGTCCGCCACCTGGAATGAGCATCCT
AMP0028681	4	51.07	GTACACTAAGTTACATACCAAGCCACGTCGAGCTTCAAACCACTCCACTAGAAGGAATGTCTCACATCCTTGTACATCTTACTCGCTCCAAGATGTACTGAGTATGGGGTAGTATGAGCCTCACCTAATACCCTCTGCCTCGAC
NOR0025573	4	53.78	GCACACTGGGCTACATATCGGGCCACATCAGGCTTCAAACCACCCCACTAGAAGGAACGTCTTACGTCCTTATACATCTTACTCGCTCCTGGATGTACGGAGTAAGGGGTAGCATGAGCCTCACTTAGTATCCTCTGTCTCAGC
AMP0021170	4	56.49	GAGCATCATCCTGCTGGAGCTATGTGTGAAGATCGGACTTGGAGAACCCA
AMP0027885	4	56.82	GGACCAGTGTGCCAGTCATCGATCTATACGACGAGGAGACAAAGGACGAGCCAGCTGCAGCACCAGCAC
Toyo0004116	4	57.16	AATGCAGAAATATCTAAAAATTGTGGTGCAACCACTGGACGTGCAGCAATACGGTCATAATCGACCTGGTGACGCTCGTGGATCACCGGTATGGATCGACGAGAAGAAGAAGAAGGAGAAGGAGAGGATCTATCTCTAAGAACCAGC
AMP0025944	4	58.16	GCACACTGGGCTACATATCGGGCCACATCGGGCTTCAAACCACCCCACCAGAAGGAACGTCTCACGTCCTTATACATCTTACTCGTTCCTGGATGTACGGAGTAAGGGGTAGCGTGAGCCTCACCTAGTATCCTCTGTCTCAGC
AMP0027585	4	60.53	GCGCACTGAGCTACAAATCTGGCTACGTCGGGCTTCAGCCCTCCCCACCAAAATGAACGTCTCAGATCATGGTACATCTTACTCATACCAGGGTGTACTAAGTAAGGTGTACAGTGAGCCTCCTGTAAAATCCATTGTTTCA
AMP0015031	4	63.24	CAAAGCTGTGACGAGACCATGACGAGTTATGACGAGGCCATGACAAATTTGTGACTAGGTCATGCATGTGCTTGACAAGGCCATGCCGAGTTTTAACGAGTTTTGACAACCCAGCCCACCTTTGCTTTTTACAACTTCAGCTCACCT
AMP0024287	4	64.59	GCACACTGGGCTACATACCGAGCCACATCAGGCTTCAAACCACCCCACCAGAAGGAATGTCTCACGTCCTTATACATCTTACTCGCTCCTGGATGTACGGAGTAAGGGGTAGCATGAGCCTCACCTAGTATCCTCTGTCTCAAC
AMP0000128	4	68.34	AAACAACATGAAAACCCGTAAGGTCAAACAGGAGTAACCTCTAACCCCGCCAAGAACTCGGGGTAGTTACGTCTAACACTCTCCTCAGTCTCCCAAGTGGCCTCATCAGCTCCTCTCCTAGACCACTGGATCTTCAGCATAGGTATC
AMP0026553	4	72.45	GCACACTGGGCTACATGTCGGGCCACATCAGGCTTCAAACCACCCCACCAGAAGGAACGTCTTATGTCCTTATACATCTTACTCGCTCCTGGATGTACGGAGTAAGGGGTAGCATGAGCCTCACCTAGTATCCTCTGTCTCAGC
NOR0008471	4	75.86	AGCGAGGACGGCGAGGCTCTTCCGGATAGCTTTGACGGCGATAATGGGCAGCCTTCCTTCCTTGGAGAGCTGCACAATTGCGACGAAAACAGGGAGAAGGC
Toyo0014706	4	76.53	CAAAGCTGTGACAAGACCATGACAAGAAATGACGAGATCGTGATAAACGTTTGACAAGGTCATGCATGGGCTTGGCAAAGCCATGACAAGTTATGACAACCTCAGCCCACTTCTCTTAACCAATTCAGCAGCCTCATTATTGCTCCA
AMP0026591	4	78.21	GCACACTGGGCTATATATCGGGCCACATCAGGCTTCAAACCACCCCACCAGAAGGAACGCCTCACGTCCTTATACATCTTACTCGCTCCCGGATGTACGGAGTAAGGGGTAGCATGAGCCTCACCTAGTATCCTCTGTCTCAGC
AMP0019639	4	80.24	CTGCCCAGTTTCGCTGAGGAGGGAGAGATTCAAGGATTTCATTGAGGCGGGATTTGAGGATATCCCGATTGCTGCAGCCATAAAGAAGTTTCAGAAGGAGTTGACTTTGCTTGGACCATCTGCACCTCCAGAAGAGCAGCATGTTTA
AMP0021993	4	83.99	GCACACCGGGCTACATATTGGGCCACATCAGGCTTTAAACCTCCCCACCAGAAGGAACGTCTCACGTCCTTATACATCTTACTCGCTCCTGGATGTACGGAGTAAGGGGTAGCATGAGCCTCACCTAGTATCCTATGTCTCAGC
NOR0024117	4	86.02	GCACACTGGGCTACATACCGAGCCACATCAGGCTTCAAACCACCCCACCAGAAGGAACATCTCACGTCCTTATACATCTTACTCGCTCTTGGATGTACGGAGTAAGGGGTAGCATGGGCCTCACCTAGTATCCTTTGTCTCAAC
AMP0013537	4	87.02	ATCCTGAAACTTGATGATGATCTCAGCAATGGGCAAATCCTCGAATCCAGCCTCAAGGAAATCTTGAAGACGGTCTCTCCTCAAAGCTGCAGGGCAGTAGCGATCTCTGA
FesB_L0041_2_Baq1_FR	4	87.69	*
AMP0014143	4	90.06	ATGCTCGGACACCATCAAATTCACCGGAATATGAGCGACGGACCCGACCAAGAAAAGGGCATGCTC
NOR0019936	4	91.06	CTGCCCAGTTTCGCTGAGGAGGGAGAGATTCCAGGATTTTATTGAGGCGGGATTCGAGGATATCCCGATTGCTGCAGCCATAAAGAAGTTTCAGAAGGAGTTGACTTTGCTTGGACCGTCTGCACCTCCAGAAGAGCAGCATGTTTA
Toyo0004908	4	95.16	ACACATTGTATCACAAATCTAGTTATATCGGCTTCATACAATATAATCGTTTCATCTCGTGGTACATCTTACTCGTACCTGAATGTACTGAATAAGGCATACAGTGGGTATACCGTAATAT
NOR0001608	4	98.91	AACCGCCCTCGGCAGCACACCAGAGAAGCCCTTTCCCGCACCACCCTACACCGCCGGAAGGGAATCGCTCCCTTGTCGACGCCAGGAGGTTGCTGCCGCCTTCGGCCACCATTCACGCCACCGTCCAT
AMP0024127	4	101.28	GCACACTGGGCTACATACCGAGCCACATCAGGCTTCAAACCACCCCACCAGAAGGAACGTCTCACATCCTTATACATCTTACTCGCTCCTGGATGTATGGAGTAAGGGGTAGCATGAGCCTCACCTAGTATCCTCTGTCTCAAC
AMP0024670	4	104.68	GCACACTGGGCTACATATCGGGCCACATCAGGCTTCAAACCACCCCACCAAAAGGAACGTCTCACGTCCTTATACATCTTACTCGCTTCTGGATGTACGGAGTAAGGGGTAGCATGAGCCTCACCTAGTATCCTCTGTCTCAGC
AMP0021958	4	107.05	GCACACCGGGCTACATATCGGGCCACATCAAGCTTCAAACCACCCCACCAGAAGGAACGTCTCACGTCCTTATACATCTTACTCGCTCCTGGATGTACGGAGTAAGGGGTAGCATGAGCCTCACCTAGTATCCTCTGTCTCAGC
AMP0021956	4	108.73	GCACACCGGGCTACATATCGGGCCACATCAAGCTTCAAACCACCCCACCAAAAGGAACGTCTCACGTCCTTATACATCTTACTCGCTCCTGGATGTACGGAGTAAGGGGTAGCATGAGCCTCACCTAGTATCCTCTGTCTCAGC
AMP0024907	4	112.84	GCACACTGGGCTACATATCGGGCCACATCAGGCTTCAAACCACCCCACCAGAAGGAACGTCTCACGTCCTTATACATCTTACTCGCTCCTAGATGTACGAAGTAAGGGGTAGCATGAGCCTCACCTAGTATCCTCTGTCTCAGC
Toyo0027182	4	114.18	GCATCTTGGGATTCCAGAAGCAGAGTACCACGCTATTGTGAAGATGCCTTCAGCTGAGTTTGCTAGGATTTGTAGGGATCTCAGCAGCATTGGTGACACCAGTACATTCCCAAACCCTATACTGTATTGGTTTAATTCTCTCAACTC
AMP0003002	4	114.85	AAGATGTATGAGGAGAACTACCCCAAACATGATCTAGAGTTGGCTGTAGTAGTCCATGCTCTTAAGATCTGGCGACACTATCTTTATGGGGC
AMP0002231	4	115.52	AAGACGTATGAAGAGAACTACCCGACACATGATCTAGAGTTGGCTGCAGTAGTGCATGCTCTTAAGATCTGGCGACACTACCTCTATGGGGC
AMP0027181	4	117.89	GCATCTTGGGATTCCAGAAGCAGAGTACCACGCTATTGTGAAGATGCCTTCAGCTGAGTTTGCTAGGATTTGTAGGGATCTCAGCAGCATTGGTGACACCAGTACATTCCCAAACCCTATACTGTATTGGTTTAATTCTCTCAACTC
AMP0013397	4	120.61	ATCAGTTGGCTACCTTGGAGTTACTTCCTGATCTGTTGGATGAAATCCGACAGAAGTAGGAGACATGTATGACTTTGACCCGGATCCGAGACAAGATGTCTCAAGATGAGGCACCATAATTCACTATTGGTGCTGATAGAGTGATGA
AMP0027175	4	122.63	GCATCAGGCTTCAAACCACCCCACCAGAAGGAACGTCTCACGTCCTTATACATCTTACTCGCTCCTGGATGTACGGAGTAAGGGGTAGCATGAGCCTCACCTAGTATCCTCTGTCTCAAC
AMP0010121	4	123.98	ATACTAGGTGAGGCTCATGCTACCCCTTACTCCGTACATCCAGGAGCGAGTAAGATGTATAAGGACGTGAGACGTTCCTTCTGGTGGGTGGTTTGAAGCCCGATGTGGCCCGATATGTAGCCCAGTGTGC
AMP0025777	4	126	GCACACTGGGCTACATATCGGGCCACATCGGGCTTCAAACCACCCACCAGAAGGAACGTCTCACGTCCTTATACATCTTACTCGCTCCTGGATGTACGGAGTAAGGGGTAGCATGAGCCTCACCTAGTATTCTCTGTCTCAGC
AMP0026755	4	131.18	GCACATTGAGTTACATACCAAGCCACGTCGGGCTTCAAACAACCCCATCAGAAGGAACGTCTCACATCCTTGTACATCTTACTCGCTCCAGGATGTACTGAGTATGGGGTAGTATGAGCCTCACCTAATATCCTCTACCTCAACTCA
NOR0000946	4	137.06	AAAGTCGGACAGGTCTCCTGCTTCTGTCGGATCTCACCCAACAGGTCAGGAAGAAACTCTAAGGTGGCTAACTGAT
AMP0027656	4	142.23	GCGCACTGAGCTACATATCGGGTCACATCGGGCTTCAAACCACCCCACCAGAAGGACCGTCTCACATCCTTGTACATCTTACTCGCTCCAAGATGTACTGAGTATGGGGTAGCATGAGCCTCACCTAGTATCCTCTGTCTCAAC
AMP0009282	4	142.57	AGTAACCCCGGAAACTCTCTTCGTAAACCACAAGGCACACTCCCAAAGATTCCTCTA
AMP0028546	5	0	GGTAAAACGGAGGTCGTGTGCATACGAGCGCACACGCGCATTTGGTCCAAGTTCAATGCATAAACACGATGAGGTTTCATCCTAAATTCAATTAACAATAGGCGGAGTAGTCCACCGACCTTATA
AMP0003024	5	1.34	AAGATGTATGAGGAGAACTATCCTACAAACAATCTAGAGTTAGCGGACGTAGTCCATGCTCTTAGATCTGGCG
AMP0021786	5	2.35	GATTCCTGAATTGGATCCATCCTTTGGCCAAGAGTTCTTGGCTCTTTATCTACACGAGCGGCTCTCGCACCCCCAGCCGGGACACGATAATTGGC
AMP0009399	5	3.69	AGTATCGGTCTCTAACAATGCTCCTCATCTGCTCCCAAGTGGTGACTCGACTACGCATGGTCCGCCACCAGGAATGAGCATCTCCAGTGAAGCACGTCTGCACCAAGTC
Toyo0003027	5	5.04	AAGATGTATGAGGAGAACTATCCTACAAACGATCTAGAGTTAGCGGAAGTAGTCCATGCTCTTAAGATCTGGCG
AMP0015697	5	12.01	CACTGCAAGTTCCAGCCCTACAGAAGAATTGTTATTTTCGAACCTCAGCCTAGGCGACAACATGAACTTCGATCTTTCAGTTCTGGAAATTGTTTACCTCAAACTCCAATCTGTTCGGGTGAGTAACGTCCTCTTCTGTTACCTTAT
AMP0025920	5	16.81	GCACACTGGGCTACATATCGGGCCACATCGGGCTTCAAACCACCCCACCAGAAGGAACGTCTCACGTCCTTATACATCTTACTCGCTCCTGGATGTACGGAGTAAGGGTAGCATGAGCCTCACTTAGTATCCTCTGTCTCAGC
AMP0026584	5	20.56	GCACACTGGGCTAGATATCGGGCCACATCAGGCTTCAAACCACCCCACCAGAAGGAACGTCTTACGTCCTTATACATCTTACTCGCTCCTGGATGTACGGAGTAAGGGGTAGCATGAGCCTCACCTAGTATCCTCTGTCTCAGC
AMP0021921	5	22.92	GCACAATGGGCTACATATCGGGCCACATCGGGCTTCAAACCACCCCACCAGAAGGAACGTCTCACGTCCTTATACATCTTACTCGCTCCTGGATGTACGGAGTAAGGGGTAGCATGAGCCTCACCTAGTATCCTCTGTCTCAGC
AMP0023906	5	23.59	GCACACTGGGCCACATACCGAGCCACATCAGGCTTCAAACCACCCCACCAAAAGGAACGTCTCACGTCCTTATACATCTTACTCGCTCCTGGATGTACGGAGTAAGGGGTAGCATGAGCCTCACCTAGTATCCTCTGTCTCAGC
AMP0024626	5	24.93	GCACACTGGGCTACATATCGGGCCACATCAGGCTTCAAACACCCCACCAGAAGGAACGTCTCACGTCCTTATACATCTTACTCGCTCCTGGATGTACGGAGTAAGGGGTAGCATGAGCCTCACCTAGTATCCTCTGTCTCAGC
NOR0006176	5	25.94	ACTAGAGGTGGGAGCACCCGACTGGAATCGATCGTCACCTGCTGTCAATGGTTCGCGACTAAGGGTAAGCCGTCTGATCTGCTACGTCCAGCCGGGAAGTAACGCAGAGAAGAATGTTGAAGTAATTACCTGGTCGCTGGTGATTTT
AMP0002401	5	26.95	AAGACGTATGAGGAGAACTACCCCACACATGATCTAGAGTTGGCTGTAGTAGTTCATGCTCTTAAGATCTGGCATCACTATCTCTATGGGGC
AMP0002228	5	27.61	AAGACGTATGAAGAGAACTACCCCACTCATGATCTGGAGTTAGTAGCAGTAGTGCACGCTCTTAAGATCTACCGTCATTATCTCTATGGAGC
AMP0015024	5	28.62	CAAAGCTGTGACGAGACCATGACGAGTTATGACGAGGCCATGACAAATCCGTGACAAGGTCATGCATGGTCTTGACAAGGCCATGACGAGTTTTGACAACCCAGCCCACCTTTGCTTTTTACAATTTCAGCTCACCTTGGTTCAGCC
NOR0022543	5	29.63	GCACACTAGGCTACATATCGGGCCACATCGGGCTTCAAACCACCCCACCAGAAGGAACGTCTCACGTCCTTATACATGTTACTCGCTCCTGGATGTACGGAGTAAGGGGTAGCATGAGCCTCACCTAGTATCCTCTGTCTCAGC
NOR0000544	5	29.96	AAAGCAGCAATGTCTAGGAAGCGTGGGGCAATGATAGGACGCCCGCAGATACGATCATAATCCACCTGGTGACGCTCGTGTATCACTAGGATAGATGGTCTAGAAGAAGCAGAAGGTAAGGATCCATCCCTCAGAACTAATTGTCTA
AMP0028699	5	33.01	GTACACTGAGCTACATACCGAGCCACGTCGGGCTTCAAACCACCCCACCAGAA
AMP0029102	5	36.07	TAGCACTTTTGAGCAGCCCGACTGGGTTGCAGGACTTGAGACGAGGATGCGGAACTTGGAGGTTTCCATCACGGCTATTCAGGGTGATATCCGTAGCATTGA
AMP0022174	5	37.07	GCACACTAGGCTACATACCGAGCCACATCAGGCTTCAAACCACCCACCAGAAGGAACGTCTCACGTCCTTATACATCTTACTCGCTCCTGGATGTACTGAGTAAGGGGTAGCATGAGCCTCACCTAGTATCCTCTGTCTCAAC
AMP0000566	5	39.78	AAAGCAGCTATATCTAAAAACTGTGGCGCAATCACTGGGCACGTACAGATGCGGTCATAATCATCTCGGTGACGCTCATGTATCACCGGTATGGAAGGCCGAGAAGAAGAAGAAGGTGAGGATATGTCCCTTAGAACTAACTGGCGA
AMP0023981	5	40.79	GCACACTGGGCTACATAACGGGCCACATCAGGCTTCAAACCACCCCACCAGAAGGAACGTCTTACGTCCTTTTACATCTTACTCGCTCCTGGATGTACGGAGTAAGGGGTAGCATGAGCCTCACCTAGTATCCTCTGTCTCAGC
Toyo0006872	5	42.47	AGAGAAGGAAGTAGGAGGGATAGAGGAGCTGCTGCTGCAAATGAAGATCAATTATTACCCAAAATGTCCTCAGCCG
NOR0014111	5	43.14	ATGCCAATGGATCCACATGGTGGGGTTTGGGGTGCTTTACTTTTGGCTTGTAAGTTGCACAACAATGTCGAGCTTGGGGAGATCGCGGCTCAGCGTTGCTTTCAGTTGGAGCCTGATAGAACCGGGTATTATTCGTCGCTTGCGAGT
AMP0023132	5	44.14	GCACACTGAGCTACATAACGGGCCACATCGGGCTTCAACCCGCCCCACCAGAAGGAACGTCTCACGTCCTTATACATCTTACTCGCTCCTGGATGTACGAAGTACGGGGTAGCATGAGCCTCACCTAGTATCCTCTATCTCAGC
AMP0025914	5	45.83	GCACACTGGGCTACATATCGGGCCACATCGGGCTTCAAACCACCCCACCAGAAGGAACGTCTCACGTCCTTATACATCTTACTCGCTCCTGGATGTACGGAGTAAGGGGTAGTGTGAGCCTCACCCAGTATCCTCTGTCTCAGC
NOR0023334	5	46.83	GCACACTGAGCTACATACCGAGCCACGTCGGGCTTCAAACCACCCCACCAGAAGGAATGTCTCACGTCCTTGTACATATTACTTACTCTAGGATGTACTGAGTATGGGGTAGCATGAGCCTCACCTAATATCCTTTGTCTCAAC
NOR0019213	5	48.17	CTCCCAGAACCTCCTAATAGCCTCAGCTATCGGAACATCCTCAAAACGTGCCTCCAAGAAGTCCTGCACTCGGTCCCTTCTCAGTGAGGTAGGACAAAAGGTCTCTCTCACGAGACTCAACAACTGCTCAAATCGGGACACTACGCC
Toyo0002167	5	48.51	AAGACGTATGAAGAGAACTACCCCACTCATGACCCGGAGTTAGCAGCAGTAGTGCACTCCCTTAAGATCTGGCGTCATTATCTCTATGGAGC
NOR0002165	5	49.51	AAGACGTATGAAGAGAACTACCCCACTCATGACCCGGAGTTAGCAGCAGTAGTGCACGCCCTTAAGATCTGGCGTCATTATCTCTATGGAGC
AMP0023335	5	49.85	GCACACTGAGCTACATACCGAGCCACGTCGGGCTTCAAACCACCCCACCAGAAGGAATGTCTCACGTCCTTGTACATCTTACTAGCTCCAGGATGTACTGAGTATGGGGTAACATGAGCCTCACCTAATATCCTCTGTCTCAAC
AMP0023273	5	50.18	GCACACTGAGCTACATACCGAGCCACGTCGGATTTCAAACCACCCCACCAGAAGGAACGTCTCACATCCTTGTACATCTTACTCGCTCCAGGATGTACCGAGTATGGGGTAGCATGAGCCTCACCTAATATCCTCTGTCTCAAC
AMP0026541	5	50.52	GCACACTGGGCTACATATTGGGCCACATCAGGCTTCAAACCGCCCCACCAGAAGGAACGTCTCACGTCCTTATACATCTTACTCGCTCCTGGATGTACGGAGTAAGGGGTAGCATGAGCCTCACCTAGTATCCTCTGTCTCAAC
AMP0022019	5	51.18	GCACACTAAGCCACAAATCTGGCTACATCGGGCTTCAACCCTCCCCACCAAAATGAACGTCTCACATCATGGTACATCTTACTCGTACTAGGGTGTACTGAGTAAGGTGTACAGTGAACCTCCTGCAATATCCGCTGTCTCA
Toyo0011589	5	52.19	ATCAGGTAGTGAGAGAGATGTGGGCCTTAAACGGCTTACTCGTGACCTTTTCACGTGTACGCTTCCAACTTGAACCGCAGTTCAGCCTCTCCCTA
NOR0010208	5	53.2	ATACTGCAAGAGGCCCATTCTACACCTTACTCCGTCCACCCCGGCGCTAGTAAGATGTATCAGGATATACGACGATCTTATTGGTGGGGCGGGCTCAAGCCCGACGTGGCTGGATATGTAGCCCAGTGTGC
AMP0021760	5	54.54	GATGTGCCTTCCTCCCGCCTCCACCAACAACCAAGGTTGAAGCCAACCGTCTGCTTCTCTCCCCTATATCACCCTCACGTCACGCCGGAGAAGGGAGCCTTCCGCACTCCTCTGTTCTCCACCGCC
AMP0025740	5	55.55	GCACACTGGGCTACATATCGGGCCACATCAGGCTTTAAACCACCCCACCAGAAGGAACGTCTCACGTCCTTATACATCTTACTCGCTCCTAGATGTACGGAGTAAGGGGTAGCATGAGCCTCACCTAGTATCCTCTGTCTCAGC
AMP0029127	5	55.88	TATATACATATCATACTCTTATCGTCCAAACCCGACTAACATGTCTCTTTATAACAACATACCGACCTCATTTTAATTGCGTGTATAAAAGCACCTTACTCTCGACCTTTCAACGGTCATTCTTCTTATATGCCCA
NOR0017450	5	56.21	CCCCCGGAACTTCCTAATAGCCTCAGCTATCGGAACATCCTCAAAACCTGCCTCCAAGAAGTCCTGCACTCGGTCCCTTCTCAGTGAGGTAGGACAAAATGTCTCTCTCACGAGACTCATCAACTGCTCAAATCGGGACACTCCGCC
AMP0019019	5	56.55	CGTACAGCAGCCCTAAAGATGTGCAGACCGTCGACCCTCCCTTTCCCCACCTTGATGTCCTCGTCAAAGTCACTCTACCGCCATCCCTCAGCGACCCTTTGTGC
AMP0026131	5	57.55	GCACACTGGGCTACATATCGGGCCACATTAGGCTTCAAACCACCCCACCAAAAGGAACGTCTTACGTCCTTATACATCTTACTCGCTCCTGGATGTACGGAGTAAGGGGTAGCATGAGCCTCACCTAGTATCCTCTGTCTCAGC
AMP0020734	5	62.01	GAATGAAGCAATTTCAGAATGCGGAATTGACGTAGGTGATGAATGGCGCAGGAATGGTGAAGAGAAAAACCAAAGAGATGTCAACGAAGGAACCAAGGCTGAAGAGCCAAAACCCCAATCGTGAATGCCCTAGACCCGTCTCCAATA
AMP0013532	5	68.27	ATCCTCCCACGCCGCATTAGCAGCAAGAAAGATGTCGGTGGTTCAGTGGGTGATGAGCATGCCCAGCCGGTCCCCACACGAAAGCTCAGTCAACACTCCAGATAGGGACAGTTGGAGTTTCTGTTTTA
NOR0004499	5	68.94	ACAACCCAAAAGGTCAAGTAATGGCAATCACCACACAAAGTGGAGTGAGGACAACCGACCCAATACCTCGGTCCGACGAC
AMP0002275	5	69.6	AAGACGTATGAGGAGAACTACATGTCACCAGGCAGGTTTTGTCACTCAAATTCCGGTGAATTTGATGTTGTCCATGCGT
AMP0002446	5	69.94	AAGACGTATGAGGAGAACTACCCCACCCATGACCTGGAGTTAGCAGCGGTAGTGCATGCTCTTAAGATCTGGCGTCATTATCTCTATGGAGT
AMP0026044	5	71.62	GCACACTGGGCTACATATCGGGCCACATCGGGCTTCAAACCACCCTACCAGAAGGAACGTCTTACGTCCTTATACATCTTACTCGCTCCTGGATGTATGGAGTAAGGGGTAGCGTGAGCCTCACCTAGTATCCTCTGTCTCAGC
AMP0027884	5	72.96	GGACCAGTATACCTGTCGTCGATCTAGACGACGAGAAGACAGAGGACGAGCCAGCTGCAGCACCAACACGACCTGCCAGACATAGAGTTCGGAGGCAGAGGGATCCCATAGCTCACCGTCGGATCGACGATCTGACAGATCAGATGA
AMP0015914	5	73.97	CAGATATAAAACAAATACATAAAACTGTATAAAACTGTACAACCAAAAGGTAAACAAGATCATAGCCGAGTATAAAGCATAATCCTCACACAAGGGGTAAACAAAACATCATCCTCACGTAGAAGGGAAACATAAAACATCCCCAAA
AMP0015055	5	77.38	CAAAGCTGTGACGATACCATGACGAGTTATGACGAGGCCATGACAAATCCGTGACAAGATCATGCATGGGCTTGACAAGGCCATGGCGAGTTTTGACGAGTTTTGACAACCCAGCCACCTTTGCTTTTTACAACTTCAACTCACCTT
AMP0007257	5	83.65	AGCAAAGAGTGCTTCAGTCCCTGCAATATTTACTAATAACTATTAGGAAATGCATCAAATTCAGGTATCAATATCAAGAGAGGTCAAAGGAAAAGTACCAGTTATACCGAGTAGAACGCCACCAAGAGAGGTCCAACCATCCTTTCC
Toyo0007259	5	85.67	AGCAAAGAGTGCTTCAGTCCCTGTAATATTTACTAATAACTATTAGGAAATGCATCAAATTCAGGTATCAATATCAAGAGAGGTCAAAGGAAAAGTACCAGTTATACTAAGTAGAACGCCACCAAGAGAGGTCCAACCATCCTTTCC
AMP0018973	5	86.34	CGTACAACAGCCCTAAAGATGTGCAAACCGTCGACCCTCCCTCTCCCCACCTTGCTGTCCTCGTCAAAGTCACTCTACCGTCATCCCTCAGCGACCCTTCGTGC
AMP0022709	5	87.01	GCACACTCGGCTACATACCGAGCCACATCAGGCTTCAAACCACCCCACCAGAAGGAACGTCTCACGTCCTTATACATCTTACTCGCTCCTGGATGTAAGGGGTAGCATGAGCCTCACCTAGTATCCTCTGTCTCAAC
AMP0002575	5	87.34	AAGACGTATGAGGAGAACTACCCCACCCATGACCTGGAGTTGGCTGCGGTAGTACATGCTCTTAAGATCTAGCGTCACTATTTCTATGGGGC
AMP0028372	5	88.01	GGGCTTCAAACCACCCCACCAGAAGGACCGTCTCACATCCTTGTACATCTTACTCGCTCCAGGATGTACTGAGTATGGGGTAGCATGAGCCTCACCTAGTATCCTCTGTCTTAAC
AMP0010523	5	89.36	ATACTGTAGGAGGCCCATTCTACAGCTTACACCGTCCACCCCGGCGCGAGTAAGATGTATCAGGATATACGACGATCTTATTGGTGGGGCGGGCTCAAGCCCGACATGGCGAGATATGTAGCCCAGTGTGC
AMP0002800	5	89.69	AAGACGTATGAGGAGAATTACCCCACACATGATCTAGAGTTGGCTGCAGTAGTTCATGCTCTTAAGATCTGGCAACACTATCTTTATGGGGC
AMP0004629	5	90.7	ACACACTATATCACAAATCTAGTTATATCGGCTTCATACAATATAATCATCTCATCTTGTGGTACATCTTACTCGTACCTGAATGTACTGAATAAGGCGTACAGTGGGTATACCGTAATAT
AMP0027093	5	92.04	GCACTCTGGGCTACATATCGGGCCACACTAGGCTTCAAACCACCCCACCAGAAGGAACGTCTCACTTCCTTATACATCTTACTCGCTCCTGGATGTACGGAGTAAGGGGTAGTATGAGCCTCACCTAGTATCCTCTACCTCAGC
AMP0002579	5	95.1	AAGACGTATGAGGAGAACTACCCCACCCATGACCTGGAGTTGGCTGCGGTAGTACATGCTCTTAAGATCTGGCGTCATTACCTCTATGGGGC
AMP0019811	5	99.21	CTGCCCAGTTTCGCTGAGGAGGGAGAGATTCCAGGATTTCATTGAGGCGGGATTCGAGGATATCCCGATTGCTGCAGTCATAAAGAAGTTTCAGAAAGAGTTGACCTTGCTCGGACCGTCTGCACCTCCAGAAGAGCAGCATGTTTA
AMP0024895	5	103.67	GCACACTGGGCTACATATCGGGCCACATCAGGCTTCAAACCACCCCACCAGAAGGAACGTCTCACGTCCTTATACATCTTACTCGCTCCCGGATGTACGGAGTAAGGGGTAGCATGAGCCTCACCTAGTATCTTCTGTCTCAAC
AMP0003336	5	106.73	AAGGCAGACACGTCCAGGAAGCGAGGTGCAATCACTGGACGGCCGGAAATACGCTCATAATCGACCCGGTGTCGCTCGTGGATCACCAGGCGATAGGGTCGGGAAGAAGAGGAAGAAGGGGAAGGGGAGGATCTATCTCTAAGGGCA
AMP0018966	5	107.4	CGTACAACAGCCCTAAAGATGTGCAAACCGTCGACCATCCCTCTCCCCACCTTGCTGTCCTCGTCATAGTCACTCTACCGCCATCCCTCAGCGACCCTTCGTGC
AMP0018990	5	108.07	CGTACAGCAACCCTAAAGATGTGCAAACCGTCGACCATCCCTCTCCCCACCTTGCTGTCCTCGTCATAGTCACTCTACCGCCATCCCTCAGCGACCCTTCGTGC
AMP0024827	5	109.07	GCACACTGGGCTACATATCGGGCCACATCAGGCTTCAAACCACCCCACCAGAAGGAACGTCTCACGTCCCTATACATCTTACTCGCTCCTGGATGTACGAAGTAAGGGGTAGTATGAGCCTCACCTAGTATCCTCTGTCTCAGC
AMP0023773	5	110.08	GCACACTGCGCTACATATCGGGCCACATCAGGCTTCAAACCACCCCACCAGAAGGAACGTCTTACGTCCTTATACATCTTACTCGCTCCTGGATGTACGGAGTAAGGGGTAGTATGAGCCTCACCTAGTATCCTCTGTCTCAGC
AMP0004806	5	111.43	ACACACTGTATCACAAATCTGGTTATATCGGCTTCATACAATATAATCGTCTCATCTCGTGGTACATCTTACTCGTACCCGAATGTACTAATAAGGCGTACAGTGGGTGTACCGTAATAT
Toyo0014137	5	113.45	ATGCTAGCTGCAATGATACATATGAGTTTCATTGAAAATGGTAATGATCCTTTCACAACCTACTAAACAACTAATTACCTTGTCTACTCCCATGTGAGAGGCAAGAGCAGCACCAGCAGTGGGTCCGAATCCAGACACGACATTCAG
AMP0014136	5	114.8	ATGCTAGCTGCAATGATACATATAAGTTTCATTGAAAATGGTAATGATCCTTTCACAACCTACTAAACAACTTATTACCTTGTCTACTCCCATGTGAGAGGCAAGAGCAGCACCAGCAGTGGGTCCGAATCCAGACACGACATTCAG
AMP0026836	5	115.8	GCACCCTGAGCTACATACTGTGCCACTTCGGGCTTCAAACCACCCCACCAGAAGGAACGTCTCACATCCTTGTATATCTTACTCGCTCTAGGATGTACTGATTATGGGGTAGTATGAGCCTCACCTAATATCTTCTGCCCCAAC
AMP0014194	5	118.17	ATGGAGCGATCCGCCATGTATAATCAAATCTTGACCGGCTTGGGCTCTCCAAGTCCGATCTTCACACATAACTCCAGCGGAATGATGCTC
AMP0000713	5	118.5	AAAGCTGAAATGTCCAGGAAGCGAGGTGCAATCACTGGACGGGCCGCTATGCGGTCATAATCGACCTGGTGTCTCTCGTGGATCACCAGTCTAGTACGTCGAGAAGAAGAAGAAGGAGAAGGGAAAGATCTGTCCCTCAGGAC
AMP0022335	5	121.56	GCACACTAGGCTACATATCGGGCCACATCAGGCTTCAAACCACCCCACCAGAAGGAACGTCTCACGTCCTTATACATCTTACTCGCTCCTGAATGTACGGAGTAAGGGGTAGTATGAGCCTCACCTAGTATCCTCTGCCTCAGC
AMP0010760	5	127.1	ATATTACGGTATACCCATTGTACGCCTTATTCAGTACATTCAGGTACGAGCAAGATGTACCACGAGATGAGACGATTATATTGTATGAAGCCGATATAACCTGATTTGTGATACAGTGTGC
AMP0023310	5	128.44	GCACACTGAGCTACATACCGAGCCACGTCGGGCTTCAAACCACCCCACCAGAAGGAACGTCTCACATCCTTGTACATCTTACTCGCTCTAGGATGTACTGAGTATGGTGTAGTATGAGCCTCACCCAATATCCTCTTCCTCAAC
AMP0006485	5	140.43	ACTTGCACAAAGTGATGATTTGAAGTCCAAATTATGGTTAGCAACTGCATGCTATTCCAGCTCTAAAGATGCCTGCTTGTATTGAATTAAACAATGCACATAAGAATAGGTGTTGCTGCTGACATGTGTGGTGCAGTTAAGGACAAG
AMP0020053	5	142.12	CTGGCAGCAAGTCTCCTAAACAAGGCCAACAAACTGACACAGAAACTCAACTGTTCCAACCCCAGGAACCTAATCTTGGCCCTTGGA
AMP0009473	5	147.62	AGTCCACAAGCCATAACTTCTTGCAAGTTTCTTCCAAAGGAGCATTTGTATGTAGAAGAGGGTACACAATCAATTCCTTTTGTTTGTAATTGCTTTATTTTAAGCACGTGTCAATGTGTGGAGCAATATATAATGTTTGGTA
AMP0016007	5	154.22	CAGCTATGCCCGCATTTTGGTTGACATCTAAGCCTCTCGACCACTTCTACGCGAGATCACTCTAACCGGACCAGATGGATCTTCCTTTACCCAGAAGGTTACTTA
Ne_FE206025_UtoA	5	173.87	*
AMP0008388	6	0	AGCCCTAATTCCCAGAAAGACTGATCTCTCCATTTGCCCTGTAGGAGCCCTCTCTGACCTCAATGCATGTCGCACATC
AMP0028967	6	11.23	GTTGCAGAGCTTGCACGTGTCTGAGTCCGTAAGATTCCAGCTTTTAATCTTGGTCAGGGTGGGGAGTTTGCGA
AMP0004782	6	18.22	ACACACTGTATCACAAATCTGGTTATATCGGCTTCATACAATATAATCATCTCATCTCGTGGTACATCTTACTCGTACCTGAATGTACTGAATAAAGCGTACAATGGGTATACCGTAATAT
AMP0004820	6	19.22	ACACACTGTATCACAAATCTGGTTATATCGGCTTCATACAATATAATCGTCTCATCTCGTGGTACATCTTACTCGTACCTGAATGTATTGAATAAGGCGTATAGTTGGTATACCGTAATAT
AMP0026571	6	31.97	GCACACTGGGCTACGTATCGAGCTACATCAGGCTTCAAACCACCCCACCAGAAGGAACGTCTTACGTCCTTATACATCTTACTCGCTCCTGGATGTACGGAGTAAGGGGTAGCATGAGCCTCACCTAGTATCCTCTGTCTCAGC
AMP0026197	6	34.68	GCACACTGGGCTACATATCGGGCTACATCAGGCTTCAAACCGCCCCACCAGAAGGAACGTCTCACGTCCTTATACATCTTACTCGCTCCTGGATGCACGGAGTAAGGGGTAGCATGAGCCTCACCTAGTATCCTCTGTCTCAAC
AMP0002514	6	36.02	AAGACGTATGAGGAGAACTACCCCACCCATGACCTGGAGTTAGCTGCAGTAGTACATGCCCTTAAGATTTGGCGTCATTATCTCTGTGGGGC
NOR0004402	6	37.7	AATTGATGGCAGTCAAGTCACAATGTTTTTGTGACAACGTAATTGATGATCGCACAATTGATGACAATACAAATGGTGACATCATAGTTAATGAAAATACAATTATCAACGATATAATTAAACTTGATCATATTCGGGCAACCCTCA
NOR0004404	6	40.06	AATTGCAGTCGACTAGTGTAAGGTCTCTTACCAACGTGCTTTCTCTCTTGTTGCATAGTTATAGTTCATTATTCAAGTTTATTGGCAAGCCAACTTCTCGTTTTTTACCATAAGGTAGGTCACGTGAACTTGTGGAAGCTGTAGCTG
NOR0023755	6	40.73	GCACACTGAGCTGCATACCGAGTTACATCGGGCTTCAAACCACCCCACCAAAAGGACCGTCTCACATCCTTGTACATCTTACTCGCTCCAGGATGTACTGAGTATGGGGTAGCATGAGCCTCACCTAGTATCCTTTGTCTCAAC
NOR0025487	6	41.06	GCACACTGGGCTACATATCGGGCCACATCAGGCTTCAAACCACCCCACCAGAAGGACCGTCTCACGTCCTTATACATCTTACTCGCTCCTGGATGTACGGAGTAAGGGGTAGTATGAGCCTCACCTAGTATCCTTTGTCTCAGC
NOR0028779	6	43.76	GTCCGGCTGTTATCACACGTAGACAGAGAGGAAAGAAGATGGTGGTAGTGGA
AMP0026155	6	44.77	GCACACTGGGCTACATATCGGGCCACGTCAGGCTTCAAACCACCCCACCAGAAAGAACGTCTCACGTCCTTATACATCTTACTCGCTCCTGGATGTACGGAGTAAGGGGTAGCATGAGCCTCACCTAGTATCCTCTGTCTCAGC
AMP0021380	6	45.77	GAGGCGTCTGAAGAACACCTCGGTCAACGCCTCTGCGCCTCGACCGAGGTCGACAGCGAGACGATATCAACTGAGATTGCCGAGAATAACAATTTTATTACTCCTTTCTCTGACATTCACCCACTGTTGGCGGACCATTCCCTCCAC
AMP0019233	6	48.13	CTCCCGAAACCTTCTAATAGCCTCAGCTATCGGAACATCCTTAAAACCTGCCTCCAAGAAGTCCTGCACTCGGTCCCTTCTCAGTGAGGTAGGACAAAAGGTCTCTCTCACGAGACTCAGCAACTGCTCAAATCGGGACACCCTGCC
NOR0024992	6	49.14	GCACACTGGGCTACATATCGGGCCACATCAGGCTTCAAACCACCCCACCAGAAGGAACGTCTCACGTCCTTATACATCTTACTCGCTCCTGGATGTACGGAGTAAGGGGTAGCATGAGCCTCACCTAGTATCCTCTGACTCAGC
AMP0022125	6	49.47	GCACACTAGACTACATATCGGGCCACATCAGGCTTCAAACCACCCCACCAGAAGGAACGTCTCACGTCCTTATACATCTTACTCGCTCTTGGATGTACGGAGTAAGGGGTAGCATGAGCCTCACCTAGTATCCTCTGTCTCAGC
Toyo0000437	6	49.8	AAAGCAGACACGTCCAGGAAGCGAGGTGCAATCACTGGACGGCCGGAAATACGCTCATAATCGACCCGGTGTCGCTCGTGGATCACCGGGCAATACGGTCGGGAAGAAGAGGAAGAGGGGGAAGGTGAGGATCTATCCCTAAGGGCA
NOR0025611	6	50.14	GCACACTGGGCTACATATCGGGCCACATCAGGCTTCAAACCACCTCACCAGAAGGAACATCTCACGTCCTTATACATCTTACTCGCTCCTGGATGTACGGAGTAAGGGGTAGCATGAGCCTCACCTAGTATCCTCTGTCTCAAC
AMP0006438	6	50.47	ACTGGGCTGACCACCTGATACCCTGAGGGGCAGTCTGCTCCCAAGGCATCACTACATATGGTGTAGTGATTCCACGAGGAACCAGAATCCTCCTCGTGATCATCTCTTGAAGTACTAGCGGCTTGGCAGCCGCCACCAATGTACATG
AMP0021067	6	50.81	GAGACGTATGAGGAGAACTACCCCACCTATGACCTAGAGTTAGTTGCAGTAGTACATGCTCTTAAGATCTGGCGTCACTATCTTTATGGGGC
AMP0027935	6	51.81	GGAGGAGGTTGTTGAGAGTGTAGTTCCCGAGGTCGGGAATGGGACTGCCACTAGATCACGAACACATATAGTATAGTCGGCTAAGCCATGTCGCGTCTCCATGGGAGCGATAGAGTTCCGGGAGTACGTCCGGCAAGTAAAGGAGGT
AMP0002869	6	56.94	AAGACGTGTGCAGTGGCTTGGAACCGGCTGCGAATGCGTGTTGTCCTGTGTTTCAGTTTGTAGCAGCGGTGGAGGCGTCAAGGGTGCGTACGGTGGTCGACGATGGACTGTGC
AMP0001542	6	59.3	AACCATAACCCCATCGGCGGAGACGATGTGTCCAAGGAAAGCAACCTCAGACATCTAGAACTCACACTTAGAGAACTTAGCATA
NOR0027230	6	59.63	GCCACTGTGCCACAAATCCGGATTCATCGGGCTTCAGCCCTCCCCACCAATATCATCGTCTCACATCATGGTACATCTTATTTGTATGTTGATTTACTGAGTAATGTGTACAGTGAGCCTCCTGTAAAATCCTCTATCTCA
NOR0004846	6	60.3	ACACACTGTATCACAAATCTGGTTATATTGGCTTCATACAATATAATTGTATCATCTCGTGGTACATCTTACTCGTACCTGAATGTACTGAATAAGGCGTATAGTGGGTACACCATAATAT
Toyo0004901	6	60.97	ACACATTGGGCTACAGATCTAGCTACGTCGGGCTTGAGGCCGCCCCACCAATAAGATCGTCGTATATCCTGATACATCTTACTCGCGCCGGGGTGGACGGAGTAAGGTGTAGAATGGGCCTCCAGTAGTAT
AMP0022584	6	63.33	GCACACTAGGCTACATATCGGGCCATATCAGGCTTCAAACCGCCCCACCAGAAGGAACGTCTCACGTCCTTATACATCTTACTCGCTCCTGGATGTACGGAGTAAGGGGTAGCATGAGCCTCACCTAGTATCCTCTGTCTCAAC
Toyo0014204	6	63.66	ATGGAGCGATCCGCGATGTATAACATCATCTTTGCGGGCTTGAGCTCTCCAAGTCCGACTTTCTCACATAGCTCCAGCGGAATGAGGCTC
AMP0002456	6	64	AAGACGTATGAGGAGAACTACCCCACCCATGACCTGGAGTTAGCTGCAATAGTACATGCCCTTAAGATTTGGCGTCATTATCTCTATGGGGC
AMP0021905	6	64.33	GCACAATGAGCCACAAATCTGGCTACATCGGGCTTTAGCCCTCCCCACCAAAATGAACGTCTCACATCATGGTACATCTTACTCGTACCAGGGTGTACTGAGTAAGGTGTATAGTGAGCCTCCTGTAAAATCCGATGTCTCA
AMP0019010	6	65.33	CGTACAGCAGCCCTAAAGATGTGCAAACCGTCGACCCTCCCTCTCCCCACCTTGTTGTCCTCGTCAAAGTCACTCTACCGCCATCCCTCAGCGACCCTTCGTAC
AMP0010280	6	65.67	ATACTGCAGGAGGCCCATTCTACACCTTACTCCGTCCACCCCGGAGCGAGTAAGATGTATCAGGATATACGAAGTTCTTATTGGTGGGGTGGGCTCAAGCCCGACGTGGCTAGATATGTAGCCCAGTGTGC
AMP0004650	6	66	ACACACTGAGCCACAAATCTGGCTACATCGGACTTCAACCCTCCCCACCAAAATGAACGTCTAATATCATGGTACATCTTACTCATACCAGGGTGTACTGAGTAAGGTGTACAGTGAGTCTCCTGTAATATCCGCTGTCTCA
AMP0002293	6	66.67	AAGACGTATGAGGAGAACTACCCCACACACGACCTAGAGTTAGCTGCAGTAGTCCATGCTCTTAGGATCTAGCGTCACTATCTCTATGGGGC
AMP0025292	6	67	GCACACTGGGCTACATATCGGGCCACATCAGGCTTCAAACCACCCCACCAGAAGGAACGTCTTACGTCCTTATACATCTTACTCACTCGTGGATGTACGGAGTAAGGGGTAGCATGAGCCTCACCTAGTATCCTCTGTCTTAGC
AMP0002093	6	67.34	AAGACGTATGAAGAAAACTACCCCACTCATGACCTAGAGTTAGCTGCTGTAGTACATGCTCTTAAGATCTGGCGTCATTATCTTTATGGAGC
AMP0023940	6	68.01	GCACACTGGGCTAAATATCGGGCCACATCAGGCTTCAAACCACCCCACCAGAAGGAACGTCTCACGTCCTTATACATCTTACTCGCTCCTGGATGTACGGAGTAAGGGGTAGTATGAGCCTCACCTAGTATCCTCTGCCTCAGC
NOR0025449	6	69.68	GCACACTGGGCTACATATCGGGCCACATCAGGCTTCAAACCACCCCACCAGAAGGAACGTCTTATGTCCTTATACATCTTACTCGCTCCTTGATGTACGGAGTAAGGGGTAGCATGAGCCTCACCTAGTATCCTCTGTCTCAGC
NOR0021559	6	70.35	GAGTTGTGGAGGATACCAGAGGGCCTCGACCAGATACCTGGTTGAAGGTATTCCATAATTAGGGAGTATCACACTTCTCTGGGGAGATCGGTCTAGAGACTAAGATGTGGATTGGGCATGTAGACTCATCTTTAGAGTCTATTTGCT
AMP0026393	6	70.69	GCACACTGGGCTACATATCTAGCCACGTCGGGCTTGAGCCCGCCCCACCAATAAGATCGTCGTATATCTTGGTACATCTTACTCGTACCCGGGTGGATGGAATAAGGTGTAGAATGGGCCTCATGCAGTATACGTTCTCTCAAC
Toyo0000633	6	71.02	AAAGCGGCTATATCTAAAAATCGCGGCGCAATCACTGGGCGCGTACAGATGCGGTCATAATCAGCCTGGTGACACTCATGGATCACCGGTTTGGAAGGTCGAGAAGAAGAAAAAAAAGGGGAGGATCCATGTCTCAAGACTATCTGG
NOR0022766	6	72.02	GCACACTGAGCCACAAATCTGGCTACATCAGGCTTCAGCCCTCCCCACCAAAATAAACGTCTCACATCATGGTACATCTTACTCGTACTGGGGTGTACTGAGTAAGGTGTACAGTGAGCCTCTTGTAATATCCACTGTCGCA
AMP0024094	6	73.03	GCACACTGGGCTACATACCGAGCCACATCAGGCTTCAAACCACCCAACCAGAAGGAACGTCTCACGTCCTTATACATCTTATTCGCTCCTGGATGTACGGAGTAAGGGGTAGCATGAGCCTCACCTAGTATCCTCTGTCTCAAC
AMP0002872	6	73.36	AAGACTAGGCACACACTAGCTCATCTAGCCTCCTAGGACTAAGGCTCTTACAACAACCTCGTCCGCAACTAAATGAGTACGTGGACCCGACTGACCATTCCCTCCGGATCTCTCTA
AMP0010319	6	73.7	ATACTGCAGGAGGCCCATTCTACACCTTACTCCGTCCACCCCGGCGCGAGTAAGATGTATCAGGATATACGACGATCTTATTGGTGGGGCGGCCTCAAGCCCGACGTGGCTAGATATGTAGCCCAGTGTGC
AMP0022163	6	74.36	GCACACTAGGCTACATAACGGGCCACATCGGGCTTCAAACCACCCCACCAGAAGGAACGCCTCACGTCCTTATACATCTTACTCGCTCCCGAATGTACGGAGTAAGGGGTCGCATGAGCCCCACCTAGTATCCTCTGTCTCAGC
AMP0002680	6	75.03	AAGACGTATGAGGAGAACTACCCCACTCATGATCTAGAGTTAGCAGCAGTAGTGCACGCTCTTAAAATCTGGCGTCCTTATCTCTATGGAGC
NOR0015563	6	75.37	CACCCGGAACCTCCTAATAGCCTCAGCTATCGGAACATCCTCAAAACCTACCTCCAAGAAGTCCTGCACTCGGTCCCTTCTCAGTGAGGTAGGATAAAAGGTCTCTCTCACGAGACTCAGCAACTGCTCAAATCGGGACACTCCGCC
AMP0022737	6	76.37	GCACACTGAGCAACAAATCTGGCTACGTCGGGCTTCAACCCTCCTCACCAAAATGAACGTCTCACATCATGGTACATCTTACTCGTACCATGGTGTACTGAGTAAGGTGTACAATGAGCCTCTTGCAAAATCCGTTGTCTCA
AMP0014738	6	77.38	CAAAGCTGTGACGAGACCATGACAAGTTATGACGAGGCCATGACAAATCCGTGACAAGATCATGCATGGGCTTGACAAGGCCATGACGAGTTTTGACAACCCAGCCACCTTTGCTTTTTACAACTTCAACTCACCTTGGTTTAACCC
AMP0004819	6	79.73	ACACACTGTATCACAAATCTGGTTATATCGGCTTCATACAATATAATCGTCTCATCTCGTGGTACATCTTACTCGTACCTGAATGTATTGAATAAGGCGTATAGTGGGTATACCGTAATAT
AMP0022867	6	81.41	GCACACTGAGCCACATACCGAGCCACGTCGGGCTTCAAACCACCCCACCAGAAAGAACGTCTCACGTCCTTGTATATCTTACTGACTCCAGGATGCACTGGATATGGGGTAGCATGAGCCTCACCTAATAACCTCTGTCTCAAC
AMP0014200	6	84.46	ATGGAGCGATCCGCGATGTATAACATCATCTTAGCGGGCTTGAGCTCTCCAAGTCCGACTTTCTCACATAGCTCCAGCGGAATGTGGCTC
AMP0022807	6	85.8	GCACACTGAGCCACAAATCTGGCTACGTCGGGCTTCAACCCTCCCCACCAAAATAAACGTCTCACCTCATGGCACATCTTACTCGTACCAGGGTGTATTGAGTAAGGTGTACAGTGAGCCTCCTATAATATCCGCTGTCTCA
AMP0020513	6	87.14	GAACACTGGGCTACATATCGGGCCACATCAAGCTTCAAACCACCCCACCAGAAGGAACGTCTCACGTCCTTATACATCTTACTCGCTCCTGGATGTACGGAGTAAGGGGTAGCATGAGCCTCACCTAGTATCCTCTGTCTCAGC
AMP0027764	6	87.47	GCTGAGACAAAGGATACTAGGTGAGGCTCATGCTACCCCTTACTCCGTACATCCAGGAGCGAGTAAGATGTATAAGGACGTAAGACGTTCCTTCTGGTGGGGCGGTTTGAAGCCCGATGTGGCCCGTTATGTAGCCCAGTGTAC
NOR0003442	6	87.81	AAGGCTGAAATGTCCAGGAAGCGAGGTGCAATCACTGGACGGGCCGCTATGCGGTCATAGTCGACTTGGTGTCTCTCGTGGATCACCGGTCTAGTACGTCTAGAAGAAGAAGGAGAAGGGGAAGATTTGTCCCTCAGGAC
NOR0010407	6	89.48	ATACTGCAGGAGGCCCATTCTACACCTTACTCCGTCCATCCCGGCGCGAGTATGATGTATCAGGATATACGACGATCTTATTGGTGGGGCGGGCTCAAGCCCGACGTCGCTAGATATGTAGCCCAGTGTGC
Toyo0017779	6	91.16	CCTGAATCGCCAATGACTAGGACCCGAACCTGACCAATCGGTGGGCCACCGCCAACATTTTGGCCTCTGATA
Toyo0005589	6	91.49	ACCGAGGCGGGAGGTACTCACCCGTCCAGCCTACTCGTCACACACTTGGAGAGGGACCGCAGCTCGGTTCGGTTCTACAGGT
Toyo0005969	6	91.83	ACGGAATAGAGACTGTACTAGCTCTATCCGTCTGTCCTCTAGGCAACAAATAGACTCTAAAGCTGAGTCTACATGCCCAACCCACACCTTAGTCTCTAGGCCGATCTCCCCAGAGAAGTGTGGTACTCCCTGCTGGTGGAATGTCTT
AMP0005571	6	92.5	ACCGAGGCGGAAGGTACTCACCCGTCCAGCCTACTCGTCACACACTTGGAGAGGGACCGCAGCTCGGTTCGGTTCTACAGGT
AMP0002597	6	92.83	AAGACGTATGAGGAGAACTACCCCACCCATGATCTAGAGTTGGCTGCAGTAGTCCATGCTCTTAAGATTTGGCGGCACTATCTCTATGGGGT
AMP0019203	6	93.16	CTCCCAGAACCTCCTAATAGCCTCAACTATCGGAACATCCTCAAAACCTGCCTCCAAGAAGTCCTGCACTCGGTCCCTTCTCAGTGAGGTAGGACAAAAGGTCTCTCTCACGAGACTCAGCAACTGCTCAAATCGGGACACTCCGCC
AMP0011313	6	96.55	ATCAGCCATGAGGATCTGATAGTGGAGCCTGACCATACATTGGTAGAGTACCCCG
AMP0026722	6	101.34	GCACATTGAGCTACATACCACGCCACGTCGGGTTTCAAACCACCCCACCAGAAGGACCGTCTCACATCCTTGTACATCTTACTCGCTCCAGGATGTACTGAGTATGGGATAGCATGAGCCTCACCTAGTATCCTCTGTCTCAAC
AMP0013961	6	102	ATGAGAGAGAGGGTGGAGTCCCGATGGATACAGGGACGGATACTGCAGGGACGAGCGCACCAGTTATAGATCTGGATGATGAGGATACTGAGCCTGCACCTGCTGCATCACCTGCTAGACCTGCTAGGCGTAGGAC
AMP0003007	6	102.67	AAGATGTATGAGGAGAACTACCCCACACATGATCTAGAGTTGGCTGCAGTAGTCCATGCTCTTAAGATCTGGTGACACTATCTCTATGGGGC
AMP0023412	6	103.34	GCACACTGAGCTACATACCGAGCTACGTCGGGCTTCAAACCACCCCACCAGAAGGACCGTCTCACATCCTTGTACATCTTACTCGCTCCATGATGGACTGAGTATGGGGTAGCATGAGCCTCACCTAGTATCATCTGTCTCAAC
NOR0014572	6	104.35	ATTTTACAGGAGGCTCACTCTACACCTTACTCAGTGCACCCAGGACCGAGTAAGATGTATCAGGATGTGAGAAGTTCATTTTGGAAGGGAGGGCTGAAGCCCGATGTAGCCAGATTTGTGGGTTAGTGTGC
AMP0014479	6	105.35	ATTGAGACAGAGGATACTAGGTGAGGCTCATGCTACCCCATACTCAGTACATCCTGGAGCGAGTAAGATGTACAAGGACGTGAGACGTTCCTTCTGGTGGGGTGGTTTGAAGCCTGATGTGGCTCGGTATGTAGCCCAGTGTGC
AMP0022788	6	106.69	GCACACTGAGCCACAAATCTGGCTACATCGGGCTTCAGCCCTCCCCACCAATATGAGCGTCCCACATCATGGTACATCTTACTCGTACCAGGGTGTACTGAGTAAGGTGTACAATGAGCCTTCTATAATATCCGCTGTCTCA
NOR0014489	6	108.71	ATTGAGACAGAGGATACTAGGTGAGGTTCATGCTACCCCTTACTCCGTACATCCAGGAGCGAGTAAGGTGTATAAGGACGTGAGACGTTCCTTCTGGTAGGGTGGTTTGAAGCCTGACGTGGCCCGATATGTATCCCAGTGTGC
AMP0023166	6	110.39	GCACACTGAGCTACATAACGGGCCACATCGGGCTTCAACCCGCCCCACCAGAAGGTACGTCTCACGTCCTTATACATCTTACTCGCTCCTGGATGTACGGAGTACGGTGTAGCATGAGCCTCACCTAGTATCCTCTGTCTCAGC
AMP0001813	6	112.41	AACGTCAACGCCAAGACAACCCGGAGATCCCTGAAACCTCTCAGTGGGGTGTCGTTAGTAGCGAAGGGACGCCTAGTAGTGCGTTCTCTAGTGATCATTCCCCTAATCTAACCACAATCCCTGAGGCTCGTTCTA
Toyo0001815	6	113.08	AACGTCAACGCCAAGACAACCCGGAGATCCCTGGAACCTCTCAGTGGGGTGTCGTTAGTAGCGAAGGGACGCCTAGTAGTGCGTTCTCTAGTGATCATTCCCCTAATCTAACCACAATCCCTGAGGCTCGCTCTA
Toyo0016405	6	113.41	CATGGGATCTCAATAGCAGCTCAATGATGCGTGTAATGTTACCGGTGTAAATAGTATTCCCACCGATTAAACCATCTGATTTGAATTTCTCAAGTGATATTTCTGTCCAGCATTGCAGGCCTATCAAGCTTAATACAGTAGAGACTG
AMP0022545	6	114.75	GCACACTAGGCTACATATCGGGCCACATCGGGCTTCAAACCACCCCACCAGAAGGAACGTCTCACGTCCTTATACATTTTACTCGCTCCTGGATGTACGGAGTAAGGGGTAGCATGAGCCTCACCTAGTATCCTCTGTCTCAGC
AMP0004810	6	118.49	ACACACTGTATCACAAATCTGGTTATATCGGCTTCATACAATATAATCGTCTCATCTCGTGGTACATCTTACTCGTACCTGAATGTACCGAATAAGGCGTACAGTGGGTATACCGTAATAT
Toyo0000964	6	129.13	AAAGTCGGGCAGGTCTCCTGCTTCTGTCGGATCTCACCCAACAGGTCAGGAAGTAACTCTAAGGTGGCTAACTGAT
AMP0024882	6	144.54	GCACACTGGGCTACATATCGGGCCACATCAGGCTTCAAACCACCCCACCAGAAGGAACGTCTCACGTCCTTATACATCTTACTCGCTCATGGATGTACGGAGTAAGGGGTAGTATGAGCCTCACCTAGTATCCTCTGCCTCAGC
AMP0010087	6	146.56	ATACTAGGTGAGGCTCATGCTACCCCTTACTCCGTACATCCAGGAGCGAGTAAGATGTATAAGGACGTGAGACGTTCCTTCTGGTGGGGTGGTTTGAAGCACGATGTGGCCCGATATGTAGCCCAGTGTGC
AMP0026120	6	147.9	GCACACTGGGCTACATATCGGGCCACATCGTGCTTCAAACCACCCCACCAGAAGGAACGTCTCACGTCCTTATACATCTTACTCGCTCCTGGATGTACGGAGTAAGGGGTAGCATGAGCCTCACCTAGTATTCTCTGTCTCAGC
AMP0010425	6	149.92	ATACTGCAGGAGGCCCATTCTACACCTTACTTTGTCCACCCCGGCGCGAATAAGATGTATCAGGATATACGATGATCTTATTGGTGGGGCGGGCTCAAACCCGACGTGGCTAGATATGTAGCCCAGTGTGC
AMP0021065	6	151.6	GAGACGTATGAGGAGAACTACCCCACCCATGACCTGGAGTTAGCTGCGGTAGTACATGCTCTTAAGATCTGGCGTCATTATCTCTATGGAGC
AMP0023937	6	155.68	GCACACTGGGCGACATATCGGGTCACATCAGGCTTCAAACCACCCCACCAGAAGGACCGTCTCACGTCCTTATACATCTTACTCGCTCCTGGATGTACGGAGTAAGGGGTAGTATGAGCCTCACCTAGTATCCTCTGTCTCAGC
AMP0003396	6	157.36	AAGGCCAAGGACCCATCTATAGTTTTGGAGGAATCAATTCGCTACTTGAAATCGTTGAAACACAAAGCCAGATCTTTAGGGCTTTCAGCCCTCTAGTTGTGCTGCAGCCAAAGAAGCTCTTTCTACATACAAGTATGCAA
AMP0029184	6	165.74	TCGGGAAGCCTTTCATAAGTGATCTTTTGTAGGATAAGAATGCCGTCCAAGCCAACAAGGGAGATCTCACGGAGAAGTGGTTTAGAGGCATGAACTTCGACTAAGATTTTAGCATAGCCA
AMP0029185	6	166.07	TCGGGAAGCCTTTCATAAGTGATCTTTTGTAGGATAAGAATGCCGTCCAGGCCGACAAGGGAGATCTCACGGAGAAGTGGTTTAGAGGCATGAACTTCGACTAAGATTTTAGCATAGCCA
AMP0004583	6	171.22	ACACACCGTATCACAAATCTGGTTATATCGGCTTCATACAATATAATCGTCTCATCTCGTGGTACATCTTACTCGTACCTGAATGTACTGAATGAGGCGTACAGTGGGTATACCATAATAT
Toyo0008580	6	174.61	AGCTCGAACAAAACTTACAGGACAAAGGTAATGGCTAACTTCGTCAAGTGTTTTCTGTGGCTTTTGATGTATGACCTGGATCAAATAAAAAGAAGTCGGATCACAACAGTGTATCAATTTCATCTCTTTTCCTCATCTAGGAACTGA
AMP0005198	6	176.29	ACCAAGGCGGGAGGTACTCACCCGTCCAGCCTACTCGTCACACACTTGGAGAAGGACACCCGTCCAGCCTACTCGTCACACACTTGGAGAAGGATTGCAGCTCGGTTCAGTTCTACAGGTTAGTTGTCCCAGGGGTTCG
Toyo0017413	6	187.76	CCAGGCGATGTGAACTGGCTAACCCAAGTGATCCATCTTCCCTGGTGGAGGTGTCTGACCCTCCTGATCCTAAAGCCATCATTATGTCAGCCCCTCCTGTTCCCGAGGTCGTTAACACGAGGGTCCTTACAGATACCTTCCCCTTGT
NOR0010660	6	190.46	ATAGGGTGAGGTCTGGTTAGGACTGGGAACATTAGAGAGGGGATTAGGAGGGTTGGCAACAATGGGGATCAAGGGTTTGTCTTGGGAGCACTGAATGGTAGGAGCGAGCGTGGGAGCTAACTGCATGGTTGAAGCAGTTAAGGGCTG
AMP0003297	7	0	AAGGCAGAAATGTCCAAAAACCGTGGCGCAATCACTGGGCGCGCACAGAAGCGGTCAAAATCGACCTGGTGACGCTCATGTATCACCGGTATGGAAGGTCGAGAAGAAGAATGAGAAGGTGAGGATCCATCCCTCAGAACAATCTGT
AMP0006648	7	6.62	AGAACGGTAGCTGTATGAGTTTTACAAGTTGGCTTTGTATAAAACATATAGAGCTTTACAAGCTGGTAGTAAATATATTGCAAAGTGGTAGTAAAAATTTTGTTCAATTTGGAAGCTGGGAATTTCTGGCTACTCAGCAACTATTTG
AMP0002061	7	7.62	AAGACGTATAAGGAGAACTACCCCACCCATGACCTGGAGTTAGCTGTAGTAGTACATGCACTTAAGATTTGGCGTCATTATCTCTATGGGGC
AMP0011057	7	10.34	ATCAGCCATAAGGATCTGATAGTTGAGCCCGATCTTACATTTGTAGAGTGCCTAG
Toyo0010822	7	11.34	ATCAACCATAAGGATCTGATAGTTGAGCCCGATCTTACATTTGTAGAGTGCCTAG
AMP0023407	7	13.03	GCACACTGAGCTACATACCGAGCTACATCGGGCTTCAAACCACCCCACCAGAAGGAACGTCTCCCATCCTTGTACATCTTACTCGTTCCAGGATGTACTAAGTATGGGTAGCATGAGCCTCACCTAATATCCTTTGTCTCAAC
AMP0009540	7	13.36	AGTGAAGCAATGAGTATAGGGTTCTAGCATCTAGTCGTGCTAAGTATGAGATTCATGGAAGGG
AMP0022219	7	13.69	GCACACTAGGCTACATACCGAGCCACATCAGGCTTCAACACACCCCACCAGAAGGAACGTCTCACGTCCTTATACATCTTACTCGCTCCTGGATGTACGGAGTATGGGGTAGCATGAGCCTCACCTAGTATCCTCTGTCTCAAC
AMP0027151	7	14.03	GCATACTGAGCTACATACCGAGCCATGTCGGGCTTCAAACCACCCCACCAGAAGGAACGTATCACGTCTTTGTACATCTTACTCGCTCCAGGATGTACTGAGTATTGGGTAGCATGAGCCTCACCTAATATCCTTTGTCTCAAC
AMP0022223	7	14.36	GCACACTAGGCTACATACCGAGCCACATCAGGCTTCAACACACCCCACCTGAAGGAACGTCTCACGTCCTTATACATCTTACTCGCTCCTGGATGTACGGAGTATGGGGTAGCATGAGCCTCACCTAGTATCCTCTGTCTCAAC
AMP0028711	7	15.03	GTACACTGAGCTACATATCTCGTCATATCTGGCTTCTAACCTCCCCACCAGAAGGAGCATCTGATGTCTTGATACATCTTACACGCACCGGGATGCACTGAGTAAGGTGTAGCATGTGCCTCCTGTAAATTCGCTGTCTCA
AMP0023984	7	16.04	GCACACTGGGCTACATAACGGGCCACATCGGGATTCAAACGACCCCACCAGAAGGAACGCCTCACGTCCTTATACATCTTACTCGCTCCCGGATGTACGGAGTAAGGGGTCGCATGAGCCTCACCTAGTATCCTCTGTCTCAGC
AMP0000723	7	18.4	AAAGCTGAAATGTCCAGGAAGCGAGGTGCAATCACTGGACGGGCCGCTATGCGGTCATAGTCGACTTGGTGTCTCTCGTGGATCACCGGTCTAGTACGTCTAGAAGAAGAAGAAGAAGAAGAAGAAGAAGGGGAAGATCTTTCCCTC
AMP0019966	7	20.77	CTGCCCAGTTTCGCTGAGGAGGGTGAGATTCCAGGATTTCATTGAGGCGGGATTCGAGGATATCCCGATTGCTGCAGCCATAAAGAAGTTTCAGAAGGAGTTGACTTTGCTTGGACCGTCTGCACCTCCAGAAGAGCAGCATGTTTA
AMP0010661	7	25.24	ATAGGTACTCTACAAAGGTGTGATCGGGCTCAACTGTCAGATCCTCATGGCTGAT
AMP0002781	7	27.95	AAGACGTATGAGGAGAACTATCCCACACATGATCTAGAGTTGGTTGCAGTAGTCCATGCCCTTAAGATTTGGCA
AMP0015018	7	29.97	CAAAGCTGTGACGAGACCATGACGAGTTATGACGAGGCCATGACAAATCCGTGACAAGGTCATGCATGGGCTTGACAAGGCCATGACGAGTTTTGACAACCCAGCCAACCTTTGCTTTTTACAACTTTAGCTCACCTTGGTTCATGC
Toyo0001972	7	31.65	AAGACATATGAGAAGAACTACCCCACACATGATCTAGAGTTTGCTGTAGTAGTCCATGCTCTTAAGATCTGGCGACACTATCTTTATGGGGC
AMP0001971	7	31.99	AAGACATATGAGAAGAACTACCCCACACATGATCTAGAGTTTGCTGCAGTAGTCCATGCTCTTAAGATCTGGCGACACTATCTTTATGGGGC
AMP0022283	7	32.99	GCACACTAGGCTACATATCGGGCCACATCAGGCTTCAAACAACCCCACCAGAAGGAACGTCTCACGTCCTTATACATCTTACTCGCTCCTGGATGTACGGAGTAAGGGGTAGCACGAGCCTCACCTAGTATCCTCTATCTCAGC
AMP0022423	7	33.33	GCACACTAGGCTACATATCGGGCCACATCAGGCTTCAAACCACCCCACCAGAAGGAACGTCTCACGTCCTTATACATCTTAGTCGCTCCTGGATGTACGGAGTAAGGGGTAGCATGAGCCTCACCTAGTATCCTCTATCTCAGC
AMP0021858	7	33.66	GCAACGAAAGGCGTGATCAGCGGGGGAGTTACGATCCTTGGAACATCCAGAACGTGGCCTTGGTTGTGTGCTCTTGGGCTGGAGAGGAGGTGAGGGCCGACTGCTTCTCTTCTTCTTGTTGGGCTGGGCGTGCCACTGGGCCAACAC
AMP0000559	7	34	AAAGCAGCTATATCTAAAAACCGCGGCGCAATCACTGGGCGCATACAGATGCGGTCATAATCGGCTCGGTGACGCTCATGTATCACAGGTATGGAAGGCCGAGAAGAAGAAGTAGAAGGTGAGGATCTGTCCCTCAGAAGTAACTGG
AMP0021654	7	35	GATGAGACAGAGGATACTAGGTGAGGCTCACGCTACCCCTTACTCCGTACATCCAAGAGCGAGTAAGATGTATAAGGACGTGAGATGTTCCTTCTGGTGGGGTGGTTTGAAGCCTGATGTGGCCCGATATGTAGCCCAGTGTGC
NOR0018816	7	35.34	CGGGCATGGTAAGGCTAGCGTCGGGCATGGCAAGGCCATCGTCGGGCATGGCAAGGTCAACCTGTTAGCCACGAGGTAAGATTGTTGTGCTGGAGAGGAGAAGACTCGTCCGC
AMP0016304	7	36.34	CATCGGTGGCTCAAGATGACATTAAACTATCCCCCTCAACCTAGAAAACCCAGAAAGCGAGGATGACTGCAAATGGTGGGGGGATGAAGTTTTGGACC
AMP0019487	7	38.71	CTCCTGGAACCTCCTAATAGCCTCAGCTATCGGAACATCCTCAAAACCTGCCTCCAAGAAGTCCTGCACTCGGTCCCTTCTCAGTGAGGTAGGACAAAAGGTCTCTCTCACGAGACTCAGCAACTGCTCAAATCGGGACACTCCGCC
AMP0023325	7	40.73	GCACACTGAGCTACATACCGAGCCACGTCGGGCTTCAAACCACCCCACCAGAAGGAACGTCTCACGTCCTTGTACATCTTACTCGCTCCAGGTTGTACTGAGTATGGGGTAGCATGAGCCTCACCTAATATACTCTGCCTCAAC
AMP0013482	7	41.07	ATCCAGTACCTCGATCGGACCATGACCAGACGAGGAACACCTCAGTCGAGGTGCCAACCGAGATGGAGCCATAGAAGCGAAAGACAAGGCTGATGTTTAAGTTACACCTCCTGCTTACAAACCTCCACTCCCGTTC
NOR0000689	7	41.4	AAAGCTGAAATGTCCAAGAAGCGGGGTGGAATCACTGGACGGGCCGCTATGCGGTCATAATCGACCTGGTGTCGCTCGTGGATCACCGGTCTGGTACGGCGGGAAGTAGAAGAAGGAGAAGGAGAAGATCTGTCCCTCAGGAC
AMP0023688	7	41.74	GCACACTGAGCTACCTACTGAGCCACGTCTGGCTTCAAACCACCCCACCAAAAAGAACGTCTCACATCCTTGTACATCTTACTCGCTCTAGGATTTACTGAGTATGGGGTAGCATGAGCCTCTCCTAATATCCTCTATCTCAAC
NOR0000675	7	42.07	AAAGCTGAAATGTCCAAGAAGCGGGGTGCAATCACTGGACGGGCCGCTATGAGGTCATAATCGACCTAGTGTCGCTCGTGGATCACCGGTCTAGTACGGCGGGAAGTAGAAGAAGGAGAAGGAGAAGATCTGTCCCTCAGGAC
NOR0027925	7	42.4	GGAGCATTATGGGAAAGGAAGTACCTCCAGATGGTACAAGGAAAATTGAAGTTCTCTGATTGTCA
AMP0018981	7	43.07	CGTACAACAGCCCTAAAGATGTGCAAACCTTCGACCCTCCCTCTCCCCACCTTGTTGTCCTCGTCAAAGTCACTCTACCGCCATCCCTCAGCGACCCTTCGTGC
AMP0000903	7	44.08	AAAGGTGAAATGTCTAGGAAGCGGGGTGCAATCACTGGACGGGCCGCTATGCGGTCATAATCGACCTGGTGTCGCTCGTGGATCACCGGTCTAGTACGGCGGGAGGAAGAAGAAGGGGAAGGAGATGATCTGTCCCTCAGGAC
AMP0022255	7	44.75	GCACACTAGGCTACATATCGGCCACATCAGGCTTCAAACCACCCCACCAGAAGGAACGTCTTACGTCCTTATACATCTTACTCGCTCCTGGATGTACGGAGTAAGGGGTAGTATGAGCCTCACCTAGTATCCTCTGTCTCAGC
AMP0022813	7	45.42	GCACACTGAGCCACAAATCTGGCTACGTCGGGCTTCAACCCTCCCCACCAATATGAGCGTCTCACATCATGGTACATCTTACTCGTACCAGGGTGTACTGAGTAAGGTGTACAGTGAGCCTCCTGTAATATCCGTTGTCTCA
AMP0014198	7	47.1	ATGGAGCGATCCGCCATGTATAGCGTCATCTTCACCGGATTAGGCTCTCCAAGGCCGACTTTCTCACATAGCTCCAACGGGATGATACTC
AMP0015522	7	47.77	CACCAGCAGGAGCGTCGCGTAGAGCCCCCATCGAACCGCCCTCCTATTGTAACCTTCTTCCAATCTCTCTCCCTATGC
AMP0004787	7	48.1	ACACACTGTATCACAAATCTGGTTATATCGGCTTCATACAATATAATCATCTCATCTCGTGGTACATCTTACTCGTACCTGAATGTATTGAATAAGGCGTACAGTGGGTATACCGTAATAT
AMP0010386	7	48.77	ATACTGCAGGAGGCCCATTCTACACCTTACTCCGTCCACCCCGGTGCGAGTAAGATGTATCAGGATATACGCCGATCTTATTGGTGGGGCGGGCTCAAGCCCGATGTGGCTAGATATGTAGCCCAGTGTGC
AMP0022140	7	49.44	GCACACTAGGCCACAAATCGGGCTACATCGGGCTTCAGCCTTCCTCACCAAAATGAGCGTCTAACATCATGGTACATCTTACTCGTACCAGGGTGTACTGAGTAAGGTGTACAGTGAGCCTCCTGTAATATTCGCTGTCTCA
AMP0024647	7	50.11	GCACACTGGGCTACATATCGGGCCACATCAGGCTTCAAACCACCCCACATGAAGGAACGTCTCACGTCCTTATACATCTTACTCGCTCCTGGATGTACGGAGTAAGGGGTAGCATGAGCCTCACCTAGTATCCTCTGTCTCAGC
AMP0008367	7	50.45	AGCCCGATCACACCTTTGTAGAGTACCTAGTAGCTATCTTGGAGCGCCGTACTAGACGTCTGCGGTCCAAGGAGATACTTATGTTGCGAATCCAGTGGTCTATGAGAGGAGAGTATTAAACGTAACTATCCCGAACTCCTTGTGGGA
NOR0019354	7	50.78	CTCCCGGAACCTCCTAATAGCCTCTGCTATCGGAACATCCTCAAAACCTGCCTCCAAGAAGTCCTGTACTCGGTCCCTTCTCAATGAGGAAGGACAAAAGGTCTCTCTCATGAGACTCAGCAACTGCTCAAATCGGGACACTCCGCC
Toyo0010389	7	51.78	ATACTGCAGGAGGCCCATTCTACACCTTACTCCGTCCACCCGGGCACGAGTAAGATGTATCTGGATATACGGCGATCTTATTGGTGGAGCGGGCTTAAGCCCGACGTGGCTAGATATGTAGCCCAGTGTGC
AMP0015033	7	53.47	CAAAGCTGTGACGAGACCATGACGAGTTATGACGAGGCCATTACAAATCCGTGACAAGGTTATGCATGGGCTTGACAAGGCCATGACGAGTTTTGACGAGTTTTGACCACCCAGCCCACCTTTGCCTTTTACAACTTCAACTCACCT
AMP0004199	7	54.81	AATGCAGAAATGTCCAGAAACCGTGGTGCAACCACTGGACGTGCCGCAATGCGGTCATAATCTACCTGGTGACGCTCATGGATCACCGGTATGGAGCGGCGTGAAGAAGAAGAAGGAGAAGGGGAGGATCTATCTCTTAGAACAAGC
NOR0017890	7	57.52	CGACGCAAGCACAACTCGAACCTTCCTCAGTGTCTACCACCGCATGGTTACTCCTTCCCACCCTATCGAGCGACTCGGCGGGTTCGTAGTGCGGTGAGCCAAATCCCTCTTTCC
Toyo0020901	7	58.53	GACCGCAATCTCCGGATATATCAAGAGACCTAAACTCTTTACCCTCTGCGATCATTCATTTCTCCGTAA
NOR0005047	7	58.86	ACAGGAACGACTAGTGCAGGAGCATCTGGATACGGGCAAGGCTAGTCTCAAAGCCGCTCGAGTGGT
AMP0024575	7	59.2	GCACACTGGGCTACATATCGGGCCACATCAAGCTTCAAACCACCCCACCAGAAGGAACGTCTCACGTCTTTATACATCTTACTCGCTCCTGGATGTACGGAGTAAGGGGTAGCATGAGCCTCACCTAGTATCCTCTGTCTCAAC
AMP0009534	7	60.54	AGTCTGCCGCCGGAAATACACAATCTGCACTCACTGCAGATTCTCGCTCTCAGCCCTCTGATGCGTCATCGAACCAGC
Toyo0027989	7	62.91	GGATCGGGTACTCTCTCTCAACCTCCTGGAGAAAAGGTACACATGCTGCTCTTCTGGAGGTGCAGAAGGTCCAAGCAAGGTCAACTCCTTCTGAAATTTCTTTATAGCTGCAGCAATCGGGATATCTTCAAATCCCGCCTCAATGAA
NOR0015241	7	63.58	CAAGACTATTCTACATGCTTGGTATCTTGACGATGGGACCATTATTGGTCGATCTGAGGAGGTG
AMP0018625	7	64.58	CGGCTGCAGCACCAGCACGTCCCGCTAGGCGTAGGGTACGCCGATAGAGGGATCCAGATGCCCACCGTCGGATCGATGACCTCACCGAGCAGATGATAGACTCCTATGTTGCCC
AMP0009080	7	65.93	AGGGCGTACACAGGACGGCATTTCGTACCCGTTATGGACACTACGAGTTTGTAGTGATGCCATTCAGGCTGACGAATGCCC
AMP0000652	7	66.93	AAAGCTGAAATGTCCAAGAAACGAGGTGCAATCACTGGACGGGCCGCTATGCGGTCATAGTCGACCTGGTGTCTCTCGTGGATCACCGGTCTAGTACGTCTAGAAGAAGAAGAAGGAGAAGGGGAAGATTTGTCCCTCAGGAC
AMP0026219	7	69.64	GCACACTGGGCTACATATCGGGTCACATCAGGCTTCAAACCACCCCACTAGAAGGAACGTCTCACGTCCTTATACATCTTACTCGCTCCTGGATGTACGGAGTAAGGGGTAGTATGAGCCTCACCTAGTATCCTCTGCCTCAGC
AMP0002184	7	70.99	AAGACGTATGAAGAGAACTACCCCACTCATGACCTGGAGTTAGCAGCAGTAGTGCACGCCCTTAAGATCTGGCGTCATTATCTCTATGGAGC
AMP0025551	7	71.32	GCACACTGGGCTACATATCGGGCCACATCAGGCTTCAAACCACCCCACTAGAAGGAACGTCTCACGTCCTTATACATCTTACTCGCTCCTGGATGTATGGAGTAAGGGGTAGCATGAGCCTCACCTAGTATCCTCTGTCTCAAC
AMP0025750	7	72.33	GCACACTGGGCTACATATCGGGCCACATCAGGTTTCAAACCACCCCACCAGAAGGAACGTCTCACGTCCTTATACATCTTACTCGCTCCTGGATGTACGGAGTAAGGGGTAGCATGAGCCTCACCTAGTATCCTTTGTCTCAAC
AMP0025407	7	73.67	GCACACTGGGCTACATATCGGGCCACATCAGGCTTCAAACCACCCCACCAGAAGGAACGTCTTACGTCCTTATACATCTTACTCGCTCCTGGATGTACGGAGTAATGGGTAGCATGAGCCTCACCTAGTATCCTCTGTCTCAGC
AMP0026023	7	74	GCACACTGGGCTACATATCGGGCCACATCGGGCTTCAAACCACCCCACTAGAAGGAACGTCTTACATCCTTATACATCTTACTCGCTCCGGGATGTACGGAGTAAGGGGTAGCATGAGCCTCACCTAGTATCCTCTGTCTCAGC
AMP0011413	7	74.34	ATCAGCCATGAGGATCTGATAGTTGAGCCCGGTCATACTTTTGTAGAGTACCCAG
NOR0019299	7	75.01	CTCCCGGAACCTCCTAATAGCCTCAGCTATCGGAACATCCTCAAAACCTGCCTCCAAGAAGTCCTACACTCGGTCCCTTCTCAGTGAGGTAGGACAAAAGGTCTCTCTCACGAGACTCAACAACTGCTCAAATCGGGACACTCTGCC
AMP0000123	7	76.01	AAACAACACAACATCCGAGTACTAACTCGTCAAACAGAAGTAACCTCTAACCCAGCGAAGAACTCGGGATAGTTACGTCTAATACTCTCCTCAGTCTCCCAAGTGGCCTCCTCAGCTCCTCTCCTAGACCACTGGATCCTCAGCATA
AMP0019692	7	78.38	CTGCCCAGTTTCGCTGAGGAGGGAGAGATTCCAGGATTTCATTGAGGCGGGATTCGAGGATATCCCGATTGCTGCAGCCACAAAGAAGTTTCAGAAGGAGTTGACTTTGCTTGGACCGTCTGCACCTCCAGAAGAGCAGCATGTTTA
AMP0002188	7	80.07	AAGACGTATGAAGAGAACTACCCCACTCATGACCTGGAGTTAGCAGCAGTAGTGCACGCTCTTAAGATCTGGCATCATTATCTCTATGGAGC
AMP0002757	7	80.74	AAGACGTATGAGGAGAACTACCCTACACACGATCTAGAGTTAGCGGCAGTAGTCCATGCTCTTAAGATCTAGCG
AMP0019302	7	83.1	CTCCCGGAACCTCCTAATAGCCTCAGCTATCGGAACATCCTCAAAACCTGCCTCCAAGAAGTCCTACACTCGGTCCCTTCTCAGTGAGGTAGGACAAAAGGTTTCTCTCACGAGACTCACCAACTGCTCAAATCGGGACACTCCGCC
AMP0025934	7	84.79	GCACACTGGGCTACATATCGGGCCACATCGGGCTTCAAACCACCCCACCAGAAGGAACGTCTCACGTCCTTATACATCTTACTCGCTCTTAGATGTACGGAGTAAGGGGTAGCATGAGCCTCACCTAGTATCCTCTGTCTCAGC
AMP0002592	7	85.46	AAGACGTATGAGGAGAACTACCCCACCCATGATCTAGAGTTAGCTGCAGTAGTACATGCCCTTAAGATTTGGCGTCATTATCTCTATGGGGC
AMP0020385	7	86.13	CTTCAGGGGCAACCCTTCCAAGACCCGACACAGGAGCCGCGGCTATTCCTCTCAGATTCAGCAGACACCGGAAATGGGCCAATCTTGCCGTTACTTGGACCGGATTCTTAGCCACCTTACCGAGAGATGTCCATAGTC
AMP0023363	7	86.8	GCACACTGAGCTACATACCGAGCCACGTCGGGCTTCAAACCACCCCATCAGAATAAACGTCTCACATTGTTGTACTTCTTACTCGCTCCAAGATGTACTGAGTATGGGGTAGTATGAGCCTCACCTAATATCCTTTGTCTCAAC
AMP0023225	7	87.13	GCACACTGAGCTACATACCGAGCCACATCAGGCTTCAAACCACCCCACCAGAAGGAACGTCTCACGTCCTTGTACATCTTACTTGCCCCAGGATGTACTGAGTATGGGGTAGCGTGAGCCTCACCTAGTATCCTCTATCTCAAC
AMP0001945	7	88.47	AAGAAGTATGAGGAGAACTACCCCACCCATGACCTGGAGTTAGCTGCGGTAGTACATGCTCTTAAGATCTGGCGTCATTATCTCTATGGAGC
AMP0022482	7	89.14	GCACACTAGGCTACATATCGGGCCACATCAGGCTTCAAACCACCCCACTAGAAGGAACGTCTCACGTCCTTATACATCTTACTCGCTCCCGGATGTACGGAGTAAGGGGTAGCATGAGTCTCACCTAGTATCCTCTGTCTTAAC
AMP0025843	7	90.83	GCACACTGGGCTACATATCGGGCCACATCGGGCTTCAAACCACCCCACCAGAAGGAACGTCTCACGTCCTTATACATCTTACTCGCTCCTAGATGTACGGAGTAAGGGTAGCATGAGCCTCACTTAGTATCCTCTGTCTCAGC
AMP0019301	7	92.51	CTCCCGGAACCTCCTAATAGCCTCAGCTATCGGAACATCCTCAAAACCTGCCTCCAAGAAGTCCTACACTCGGTCCCTTCTCAGTGAGGTAGGACAAAAGGTCTCTCTCACGAGACTCAGCAACTACTCAAATCGGGACACTCCGCC
AMP0018405	7	94.19	CGGACGAGCAAGGAAGGACTAAAGTAGCTGCCAACGAGTCGAAGCGGGGCGACGTTGGAGTGTCTGAACCACATCACTGGTGTCGAGTTTTCTCCATCCGTTGATCAAGTGAGCCAGCTCC
AMP0023447	7	95.2	GCACACTGAGCTACATACCGTGTCACATCGGGCTTCAAACCACCCCAGCAGAAGGAACGTTTCACATCCTTGTACATCTTACTCGCTCCAAGATGTACTGAATATGGGGTAGTATGAGCATCACCTAATATCCTCTGCCTCAAC
AMP0004784	7	95.87	ACACACTGTATCACAAATCTGGTTATATCGGCTTCATACAATATAATCATCTCATCTCGTGGTACATCTTACTCGTACCTGAATGTACTGAATAAGGCGTACAATGGGTATACGGTAATAT
AMP0006979	7	96.54	AGAGCGAAGGGGGTCCGGTGATGGCTGCAAGCGACGCTGCAGTGCTCCCAGTCGGTTGCGGTGTGGCCTAGATCGAAGGCGGAAGTCGGAACAGTCTCCTGCAACTCGTAGGTTCGGAAGTACTGCCGCCAGTCGCCTACTCTCGCT
AMP0006668	7	97.54	AGAAGAAGAAGAGGAGAAGGCAGAGGCGGCTCCGACGGATTCTTCAGGTGGCGCAGCGCATCAAAGGCCTCCAATGACATCTCTCCGGAAACAGCCGACTGTTGTAACAAACAGTAGGAAAGGGTTCTGGCGCGACGAATCTGGGAG
AMP0019649	7	100.26	CTGCCCAGTTTCGCTGAGGAGGGAGAGATTCCAAGATTTCATTGAGGCGGGATTTGAGGATATCCCGATTGCTGCAGCCATAAAGAAGTTTCAGAAAGAGTTGACTTTGCTTGGACCGTCTGCACCTCCAGAAGAGCAGCATGTTTA
Toyo0002534	7	106.16	AAGACGTATGAGGAGAACTACCCCACCCATGACCTGGAGTTAGCTGCGGTAATACATGCTCTTAAGATCTGGCGTCATTATCTCTATGGAGC
AMP0019275	7	112.04	CTCCCGGAACCTCCTAATAGCCTCAGCTATCGGAACATCATCAAAACCTGCCTCCAAGAAGTCCTGCACTCGGTCCCTTCTCAGTGAGGTAGGACAAAAGGTCTCTCTCACGAGACTCAGCAACTGCTCAAATCGGGACACTCCGCC
AMP0011109	7	116.86	ATCAGCCATGAGGACTTGATAGTTGAGCCCGACCATACATTTGTGGAGTACCCAG
AMP0014383	7	118.55	ATTAGCCATGAGGATCTGATAGTGAGCCTGACCATACATTTGTAGAGTACCCAC
AMP0019892	7	123.37	CTGCCCAGTTTCGCTGAGGAGGGAGAGATTCCAGGATTTCATTGAGGCGGGATTTGAGGATATCCCGATTGCTGCAGCCATAAAGAAGTTTCAGAAAGAGTTGACTTTGCTTGGACCGTCTGCACCTCCAAAAGAGCAGCATGTTTA
AMP0027237	7	128.55	GCCATCCCCGGTCCAGAACAATTTTGCTACGCCCAACACTGTAAACCCGGGACCTTACCTCAACCTTCTACTGCATCGACGCCCACTGATGACTCTTCTGTCGCCTTCGATCTCCACTCCACTACAATCGACCAGAACTAAGATACA
AMP0020428	7	130.58	GAAACCTTGGACGAGAGGTAACTTGAGGTATATCAAGATCAACTGCAACACTTCAATCAGCTTAGATGGTTACTTGTGGTGTGGCTCAGCGGGGAAATCCGGCTCTTGACATTGTTTACTCTCGTCGGCGTCTTTTGTTCATCGCCG
AMP0019578	7	133.98	CTGCACCACCATAGCTGTAATAGTTGATGTGAATCTGTCGTAGGTTTCCAACAGACGATAACCTTGCTGGTGAGAAGCACAAATCCATCGTTAGCCAAGTAATCAGAAGCAGCAGCTTACCTTCAGACTATCTCCACGTAGTAGCAG
NOR0024066	7	136.69	GCACACTGGGCTACATACCGAGCCACAACAGGCTTCAAACCACCCCACCAGAAGGAACATCTCACGTCCTTATACATCTTACTCGCTCCTGGATGTACTGAGTAAGGGGTAGCATGAGCCTCACCTAGTATCCTCTGTCTCAAC
AMP0024612	7	139.06	GCACACTGGGCTACATATCGGGCCACATCAGGATTCAAACCACCCCACCAGAAGGAACGTCTTACGTCCTTATACATCTTACTCGCTCCTGGATGTACGGAGTAAGGGTAGCATGAGCCTCACCTAGTATCCTCTGTCTCAGC
AMP0002015	7	141.08	AAGACCCGGCGTTGGCTTCCTTTCGAGTGATTGCAGGACCAACTGGGATCTGTCGCTGCTGGTGGAGGCGTCTTCTGCAGTAACCTGAAGCTGGTCCGGTGGCTCGC
AMP0011304	7	148.84	ATCAGCCATGAGGATCTGATAGTGGAGCCAGACCATACATTTGTAGAGTACCCCG
AMP0013625	7	158.51	ATCGTGAAACTTGTTGATGATCTCAGCAATAAGCAAATCCTCGAATCCAGCCTCGAGGAAATCCTAAAGACGATCTCTCCTCATAGCTGCAGGGCAGTAGCGATCCCTGA
NOR0025822	8	0	GCACACTGGGCTACATATCGGGCCACATCGGGCTTCAAACCACCCCACCAGAAGGAACGTCTCACGTCCTTAAACATCTTACTCGCTCCTGGATGTACGGAGTAAGGGGTAGCATGAGCCTCACCTAGTATCCTCTATCTCAGC
AMP0021703	8	0.67	GATGAGGCAGAGGATATTAGGTGAGGGTCATGCTACTCCATACTCAGTACATTCCGGAACGAGCAAGATGTACAAGGATGTGAGACATTCCTTCTGATGGAGTGGTCTGAAGCCTGACGTGGCTTGGTAGGTAGCTGAGTGTGC
AMP0001189	8	1.34	AACACTCATCGGGCGGAACAACTCCAAGAAAATGCTCCGCCACCTCCTCCCAGTCAAGAGCATCAATGCATG
AMP0014996	8	2.01	CAAAGCTGTGACGAGACCATGACGAGTTAAGACGAGGCCATGACAAATCCGTGACAAGGTCATGCATGGGCTTGACAAGGCCATGACGAGTTTTGACAACCCAGCCCACCTTTGCTTTTTACAACTTCAGCTCACCTCGGTTCAGCC
AMP0026703	8	2.68	GCACATTAAGCTACATACCGAGTCACGTTGGGCTTCAAACCACTCTACCAGAAGGTACGTCTCACGTCCTTGTACATCTTGCTCGCTCCAAGATGTACTGAGTATGGGGTAGAATGAGCGTCAGCTAGTATCCTCTGTCTCAAC
Toyo0000828	8	6.77	AAAGCTGAAATGTCTAGGAAGCGGGGTGCTATCACTGGACGGGCCGCTATGCGGTCATAATCAACCTGGTGTCGCTCGTGGATCACCGGTCTAGTACGGCGGGAGGAAGAAGAAGGAGAAAGAGAAGATCTGTCCCTCAGGAC
AMP0002865	8	11.91	AAGACGTATTAAGAGAACTACCCCACTCATGACCTGGAGTTAGCAGCAGTAGTGCACGCTCTTAAGATCTGGCGTCATTACCTCTATGGAGC
AMP0002549	8	14.96	AAGACGTATGAGGAGAACTACCCCACCCATGACCTGGAGTTAGCTGCGGTAGTACATGCTCTTAGGATCTGGCGTCATTATCTCTATGGAGC
AMP0010743	8	15.3	ATATTAAGGTATACCCACTGTACGCCTTATTCAGTACATTCAGGTCCGAGTAAGATGTACCACGAGATGAGACGATTATATTGTATGAAGTCGATATAACCTAATTTGTGATACAGTGTGC
AMP0002339	8	15.63	AAGACGTATGAGGAGAACTACCCCACACATGATCTAGAGTTGGCTGCAGTAGTCCATGCTCTTAAGATCTGGCGACACTATCTTTATGCGGC
AMP0026224	8	16.97	GCACACTGGGCTACATATCGGGTCACATCGGGCTTCAAACCACCCCACCAGAAGGAACGTCTCACGTCCTTATACATCTTACTCGCTCCTGGATGTACGGAGTAAGGGGTAGCATGAGCCTCACCTAGTATTCTCTGTCTCAGC
AMP0021739	8	19.34	GATGCGCGACATACCGTGAGGTCGGAGAGGACTCCTATCGGGCAGCAGGAGAGATCGGCCTTTGTGGGATTTTGGGCC
NOR0019180	8	21.02	CTCAACTTACAAGCGTGAGCGGGCTAGCCGGAGGAGGACTTCTTAGACGGGACGGTCTAAGAAGAGACAACGGGTTGGGCAGACCAGTGGTGTTGGTGGAGCTTCATGTTCTAGACGGAGCCAAAGACGCCAGAGTTACCCCTCATC
AMP0002199	8	21.69	AAGACGTATGAAGAGAACTACCCCACTCATGACCTGGAGTTAGCAGCAGTAGTGCACGCTCTTAAGATCTGGCGTCATTGTCTCTATGGAGC
AMP0004632	8	22.02	ACACACTATATCACAAATCTGGTAATATCGGCTTCATACAATATAATCGTCTCATCTCGTGGTACATCTTACTCGTACCTGAATGTACTGAATAAGGCGTACAGTGGGTATACCGTAATAT
AMP0002235	8	22.69	AAGACGTATGAAGAGAACTATCCCACTCATGACCTGGAGTTAGCAGCGGTAGTGCACGCTCTTAAGATCTGGCGTCATTATCTCTATGGAGC
AMP0024075	8	23.03	GCACACTGGGCTACATACCGAGCCACATCAAGCTTCAAACCACCCAACCAGAAGGAACGTCTCACGTCCTTATACATCTTACTCGCTCCTGGATGTACTGAGTAATGGGTAGCATGAGCCTCACCTAGTATCTTCTGTCTCCAC
AMP0023441	8	23.36	GCACACTGAGCTACATACCGAGTTACATCGGGCTTCAAACCACCCCACCAGAAGGATCGTCTCACATCCTTGTACATCTTACTCGCTCCAGGATGTACTGAGTATGGGGTAGCATGAGCCTCACCTAATATCCTCTGTCTCAAC
AMP0022515	8	24.03	GCACACTAGGCTACATATCGGGCCACATCAGGCTTCAGACCACCCCACCAGAAGGAACGTCTCGCGTCCTTATACATCTTACTCGCTCCTGGATGTACGGAGTAAGGGGTAGCATGAGCCTCACCTAGTATCCTCCGTCTCAGC
AMP0022812	8	24.36	GCACACTGAGCCACAAATCTGGCTACGTCGGGCTTCAACCCTCCCCACCAAAATGAACGTCTCACATTATGGTACATCTTACTCGTATCAGGGTGTACTGCGTAATATGTACAATGAGCCTCTTGTAAAATCCGCTGTCTCA
NOR0019257	8	24.7	CTCCCGGAACCTCCTAATAGCCTCAACTATCGGAACATCCTCAAAACCTGCCTCCAAGAAGTCTTGTACTCGGTCCCTTCTCAGCGAGGAAGGACAAAAGGTCTCTCTCACGAGACTCGGCAACTGCTCAAATCGGGATACTCCGCC
AMP0009857	8	25.37	ATACTACAAGAGGCCCATTCTACACCTTACTCCGTCCACCTCGGCGCGAGTAAGATGTATCAGGATATACGACGATCTTATTGGTGGGGCGGGCCCAAGCCCGATGTGGCTAGATATGTAGCCCAGTGTGC
AMP0005146	8	26.71	ACATGGCCAGCTAGTTCAAGAGCCGGAGGGCAGGGACGCAACCAGGCTCCGGGGCATCCCGGTCCACAACAGCTGACACAAACATCCGATCGTGGGCCCTAGTGCCATGGTTGTGGAGGATACGGACACATTAGGAGTACTTGCAAG
AMP0027060	8	27.72	GCACGCTAGGCTACATATCGGGCCACATCAGGCTTCAAACCACCCCACCAGAAGGAACGTCTCACGTCCTTATACATCTTACTCGCTCCTGGATGTACGGAGTAAGGGGTAGCATGAGCCTCACCTAGTATCCTCTGTCTCAAC
AMP0025550	8	28.38	GCACACTGGGCTACATATCGGGCCACATCAGGCTTCAAACCACCCCACTAGAAGGAACGTCTCACGTCCTTATACATCTTACTCGCTCCTGGATGTACGGAGTGAGGGGTAGCATGAGCCTCACCTAGTATCCTCTGTCTCAGC
AMP0002802	8	28.72	AAGACGTATGAGGAGAATTACCCCACCCATGACCTAGAGTTAGCTGCGGTAGTACATGCTCTTAAGATCTGGCGTCATTATCTCTATGGAGC
AMP0009484	8	29.39	AGTCCGAAATGGAAACACGCAATCTGCCCTCATTGCAGATTCCCACTCTCAGCCGTCTGATGCGCCATCCAACCACCGCCCCAGGTCGCCG
AMP0023087	8	31.75	GCACACTGAGCTACATAACGGGCCACATCAGGTTTCAAACCACCCCACCAGAAGGAACGTCTCACGTCCTTATACATCTTACTCGCTCCTGGATGTACGGAGTACGGTGTAGCATGAGCCTCACCTAGTATCCTCTGTCTCAGC
AMP0023889	8	35.5	GCACACTGGGCAACATATCGGGCCACATCAGGCTTCAAACCACCCCACCAGAAGGAACGCCTCACGTCCTTATACATCTTACTCGCTCCCGGATGTACGGAGTAAGGGGTAGCATGAGCCTCACCTAGTATCCTCTGTATCAGC
AMP0024881	8	38.56	GCACACTGGGCTACATATCGGGCCACATCAGGCTTCAAACCACCCCACCAGAAGGAACGTCTCACGTCCTTATACATCTTACTCGCTCATGGATGTACGGAGTAAGGGGTAGCATGAGCCTCACCTAGTATCCTTTGTCTCAAC
AMP0026683	8	38.89	GCACAGTGAGATACATACCGAGCCATGTCGGGCTTCAAACCACCCCACCAGAAGGACCATATCACATCCTTGTACATCTTACTCGCTCCAGGATGTACTGAGTATGGGGTAGCATGAGCCTCACCTAGTATCCTCTGTCTCAAC
AMP0019210	8	39.22	CTCCCAGAACCTCCTAATAGCCTCAGCTATCGGAACATCCTCAAAACCTGCCTCCAAGAAGTCCTGTACTCGGTCCCTTCTCAGTGAGGAAGGACAAAAGGTCTCTCTCACGAGACTCAGCAACTGCTCAAATCGGGACACTCCGCC
AMP0001993	8	40.23	AAGACCAACGGATTGAAACCCAGTTTGATACGGAATTAAACGGAATAAAAATTCCGGATATTACAGCTGATCATCCATCCCGGATCTCTCTG
AMP0019208	8	40.56	CTCCCAGAACCTCCTAATAGCCTCAGCTATCGGAACATCCTCAAAACCTGCCTCCAAGAAGTCCTGTACTCGGTCCCTTCTCAGTGAGGAAGGACAAAAGGTCTCTCTCACGAGACTCAGCAACTGCTCAAATCAGGAAACTCCGCC
AMP0024544	8	41.23	GCACACTGGGCTACATATCGGCCCACATCAGGCTTCAAATCACCCCACCAGAAGGAACGTCTCACGTCCTTATACATCTTACTCGCTCCTGGATGTACGGAGTAAGGGGTAGCATGAGCCTCACCTAGTATCCTCTGTCTCAGC
AMP0022216	8	41.9	GCACACTAGGCTACATACCGAGCCACATCAGGCTTCAAACCTCCCCACCAGAAGGAACGTCTCACGTCCTTATACATCTTACTCGCTCCTGGATGTACGGAGTAAGGGGTAGCATGAGCCTCACCTAGTATCCTCTGTCTCAGC
AMP0020840	8	42.57	GACACTGGGCTACATATCGGGCCACATCAGGCTTCAAACCACCCCACCAGAAGGAACGTCTTACGTCCTTATACATCTTACTCGCTCCGGGATGTACGGAGTAAGGGGTAGCGTGAGCCTCACCTAGTATCCTCTGTCTCAGC
AMP0023298	8	42.9	GCACACTGAGCTACATACCGAGCCACGTCGGGCTTCAAACCACCCAACCAGAAGGACCGTCTCACATCCTTGTACATCTTACTCGCTCCAGGATGTACTGAGTATGGGGTAGCATGAGCCTCACCTAGTATCCTCTGTCTCAAC
AMP0004775	8	43.24	ACACACTGTATCACAAATCTGGTTATATCGGCTTCATACAATATAAACATCTCATCTCGTGGTACATCTTACTCGTACCTGAATGTACTGAATAAGGCGTATAGTGGGTATACCGTAATAT
AMP0000427	8	45.26	AAAGCAGACACGTCCAGGAAGCGAGGTGCAATCACTGACGGCCGGAAATACGCTCATAATCTACCTGGTGTCGCTCGTGGATCACCGGGCGATAGGGTCGGGAAGAAGAGGAAGAAGGGGAAGGTGAGGATCTATCCCTAAGGGCAA
AMP0011081	8	48.31	ATCAGCCATGAGATCTGATAGTTGAGCCCGATCATACTTTTGTAGAGTACCCGG
Toyo0008545	8	50.67	AGCGTATGAGCTAAGTTTTCTTTTCCAGATGCCTATTTATTGACTTTCCTTTTTGAAAACTGTTGAATTCCACAGATTAATTAGTCTTCTTTGTTAATGAACCCTGCATGGTGTTTCTACG
AMP0021984	8	53.38	GCACACCGGGCTACATATCGGGCCACATCAGGCTTCAAACCACCCTACCAGAAGGAACGTCTCACGTCCTTATACATCTTACTCGCTCTTGGATGTACGGAGTAAGGGGTAGCGTGAGCCTCACCCAGTATCCTCTGTCTCAGC
Toyo0024219	8	53.71	GCACACTGGGCTACATACCGAGCCACATCAGGCTTCAAACCACCCCACCAGAAGGAACGTCTCACGTCCTTATACATCTTACTCGCTCCTGGATGTACGGAGTAAGGTGTAGCATGAGCCTCACCTAGTATCCTTTGTCTCAGC
AMP0024165	8	54.71	GCACACTGGGCTACATACCGAGCCACATCAGGCTTCAAACCACCCCACCAGAAGGAACGTCTCACGTCCTTATACATCTTACTCGCTCCTGGATGTACAGAGTAAGGTGTAGCATGAGCCTCACCTAGTATCCTTTGTCTCAGC
AMP0019259	8	58.46	CTCCCGGAACCTCCTAATAGCCTCAACTATCGGAACATCCTCAAAACCTGCCTCCAAGAAGTCTTGTACTCGGTCCCTTCTCAGTGAGGAAGGACAAAAGGTCTCTCTCACGAGACTCAGCAACTGCTCAAATCGGGACACTCCGCC
Toyo0008383	8	66.16	AGCCCGATCACACCTTTGTAGAGTACCTAGTATCTGTCTTGGAGCGCCGTACTAGACGTCTGCGGTCCAAGGAGATACTTATGTAGCGAATCCAGTGGTCTGTGAGAGGAGAGTATTAAACGTAACTATCCCGAACTCCTTGCGGGA
AMP0002564	8	71.31	AAGACGTATGAGGAGAACTACCCCACCCATGACCTGGAGTTAGCTGTGGTAGTACATGCTCTTAAGATCTGGCGTCATTATCTCTATGGAGT
AMP0023394	8	71.98	GCACACTGAGCTACATACCGAGCTACATCGGGCTTCAAACCACCCCACCAGAAGGAACGTCTCACGTCCTTATACATCTTACTCGCTCCAGGATGTACTGAGTATGGGGTAGCGTGAGCCTCACCTAATATCCTCTGTCTCAAC
AMP0025162	8	74	GCACACTGGGCTACATATCGGGCCACATCAGGCTTCAAACCACCCCACCAGAAGGAACGTCTCACGTCCTTATACATCTTACTCGCTCTTGGATGTACGGAGTAAGGGGTAGCATGAGCCTCACCTAGTATCCTCTGTCTTAGC
Toyo0013574	8	74.67	ATCGAGTGTTGGTGTATTGAAGGCCGTGGCTCAGGGCTGTGGCGGGGTGGCTGATTGATCG
AMP0025330	8	78.06	GCACACTGGGCTACATATCGGGCCACATCAGGCTTCAAACCACCCCACCAGAAGGAACGTCTTACGTCCTTATACATCTTACTCGCTCCTGGATGTACGGAGTAAGGGGTAGCATGAGCCTCACCCAATATCCTCTGTCTCAGC
Toyo0023426	8	84.27	GCACACTGAGCTACATACCGAGTCACATCGGGCTTCAAACCACCCCACCAGAAGGACCGTCTCACATCCTTGTACATCTTACTCGCTCCAGGATGTATTGAGTATGGGGTAGCATGAGCCTCACCTAGTATCCTCTGTCTCAGC
AMP0026204	8	90.13	GCACACTGGGCTACATATCGGGTCACATCAGGCTTCAAACCACCCAACCAGAAGGAACGTCTCACGTCCTTATACATCTTACTCGCTCCTGGATGTACGGAGTAAGGGGTAGCATGAGCCTCACCTAGTATCCTCTGTCTCAGC
AMP0023422	8	90.47	GCACACTGAGCTACATACCGAGTCACATCGGGCTTCAAACCACCCCACCAGAAGGACCGTCTCACATCCTTGTACATCTTACTCGCTCCAGGATGTATTGAGTATGGGGTAGCATGAGCCTCACCTAGTATCATTTGTCTCAAC
Cross B_1
AMP0020513	1	0	GCACACTAGGCTACATACCGAGCCACATCAGGCCTCAAACCACCCCACCAGAAGAAACGTCTCACGTCCTTATACATCTTACTCGCTCCTGGATGTACGGAGTAAGGGGTAGCATGAGCCTCACCAAGTATCCTCTGTCTCAAC
AMP0021707	1	4.72	GCACACTGAGCCACAAATCTGGCTACATCGGGCTTCAGCCCTCTCTACCAAAATGAATGTCTCACATCATGGTACATCTTACTCTTACTAGGGTGTATTGAGTAAGGTGTACAATGAGCCTCCTGTAAAATCCGCTGTCTCA
AMP0015012	1	9.88	CACTATGTCCTGCTTCTTTGAGCTCCATGTGATAGCTCCTGAGCCAAGACTAAATACAGACCCTGATGTGCTTTTCCTGTCATCTAAACAACCTGCCCAA
AMP0000011	1	15.95	AAAAAGGTTAAGGTAGATGAGCTCTATGTTTTGTTTTGCATGGCAACCGAGACTACCCAGGATTGTGCTACCATGCTTGC
AMP0004912	1	19.35	ACACACTGTATCTCAAATCTGGTTATATCGGCTTCATACAATATAATCGTCTCATCTCGTGGTACATCTTACTCGTACCTGAATGTACTGAATAAGGCGTACAGTGGGTAAACCGTAATAT
NOR0010939	1	22.74	ATATTACGGTTTACCCATTGTACGCCTTATTCGGTACATTCAGGTACGAGTAAGATGGACCACGAGATGAGACGATTATATTATATGAAGCCGATATAATTTGATTTGTGATACAGTGTGC
AMP0014414	1	24.42	CAAAGAGATCCGGAACGGATGGTTAGCCGGGTCCACGTATTCATTAGATAGGGACAGGGGGCCTTTCATACGACATGCATGTTATGTATCTATACATATGTTTTGTA
NOR0021104	1	25.26	GCACACTAGGCTACATATCGGGCCACATCAGGCTTCAAACCACCCCACCAGAAGGACCGTCTTACGTCCTTATACATCTTACTCGCTCCTGGATGTACGGAGTAAGGGGTAGCATGTGCCTCACCTAGTATCCTCTGTCTCAGC
NOR0018563	1	25.68	GAACACTTGGCCAAAAAACTAACCACGTCGGGCTTCAGCCCGTCCCACTAGAAAGATCATCTCACTTCATGGTACATCTTACTCGCACATGGGTGCACTGAGTAAGGTATGGTGTGAGCCTCCTGAAAAATCCTCTGCCTCACC
NOR0021083	1	26.1	GCACACTAGGCTACATATCGGGCCACATCAGGCTTCAAACCACCCCACCAGAAGGAATCTCACGTCCTTATACATCTTACTCGCTCCTGGATGTACGGAGTAAGGGGTAGCATGAGCCTCACCTAGTATCCTCTGTCTCAGC
NOR0017238	1	26.51	CGTACAGCAGCCCTGAAGATGTTGCAAAACCGTCGACCCTCCCTCTCCCCACCTTGTTGTCCTCGTCAAAGCCACTCTACCGCCATCCCTCAGCGACCCTTCGTGC
AMP0029218	1	28.19	GCACGCTGAGCTACACACCGAGCCACGTCGGGCCTCAAACCACCCCACCAGAAGGAACGTCTCACAACCTTGTACATCTTACTCGCTCCAAGATGTACTGAGTATGGGATAGTATGAGCCTCACCTAATATCCTCTACCTCAAC
AMP0021902	1	29.03	GCACACTGAGCTACAAACCGAGCCACATCGGGTTTCAAACCACCCCACCAGAAGGAACGTCTCACGTCCTTGTACATCTTACTCGCTCTAGGATGTACTGAGTATCGGGTAGCATGAGCCTCACCTAGTATCCTCTGTCTCAAC
AMP0005450	1	34.17	ACCGAGGCAGGAGGTACTCACCCGTCCAACCTACTCGTCACACACTTGGAGAGGGACTGCAGCTCGATTCAATTCTACCGGT
AMP0005451	1	35.85	ACCGAGGCAGGAGGTACTCACCCGTCCAACCTACTCGTCACACACTTGGAGAGGGACTGCAGCTCGATTCAATTCTACCGGTTAGCTGTCCCAGGGTTCG
NOR0024626	1	37.11	GCACACTGGGCTACATACCGAGCCATATCAGGCTTCAAACCACCCCACCAGAAGGAACGCCTCACGTCCTTGTACATCTTACTCGCTCCAGGATGTACTGAGTATGGGGTAGCATGAGCCTCACCTAGTATCCTCTGTCTCAAA
AMP0028045	1	39.64	GCACACTGGGCTACATATCGGGTCACATCAGGCTTCAAACCACCCCACCTGAAGGAACGTCTCACGTCCTTATACATCTTACTCGCTCCTGGATGTACGGAGTAAGGGGTAGTATGAGCCTCACCTAGTATCCTCTGTCTCAAC
AMP0027990	1	41.75	GCACACTGGGCTACATATCGGGCCTCATCAGGCTTCAAACCACCCCACCAGAAGGAACGTCTCACGTCCTTATACATCTTACTCGCTCCTGGATGTACGGAGTAAGGGGTAGCATGAGCCTCACCTAGTATCCTTTGTCTCAGC
Toyo0021904	1	42.16	GCACACTGAGCTACAAACCGAGCCACATCGGGTTTCAAACCACCTCACCAGAAGGAACGTCTCACATCCTTGTACATCTTACTCGCTCCAGGATGTACTGAGTATCGGGTAGCATGAGCCTCACCTAGTATCCTCTGTCTCAAC
AMP0008323	1	42.58	AGGCTTCAAACCACCCCACCAGAAGGAACGTCTCACATCCTTGTACATCTTACTTGCTCCAGGATGTACTGAGTATGGGGTAGCATGAGCCTCACCTAAAATCCTCTGTCTCAAC
AMP0009189	1	44.69	ATACTACAGGAGGCCCATTCTACACCTTACTCCGTCCATCCCGACGCGAGTAAGATGTATCAGGATATACGACGATCTTATTGGTGGGGCGGGCTCAAGCCCGACGTGGCTAGATATGTAGCCCAGTGTGC
AMP0030882	1	46.37	GTCCTACGCCTAGCAGGTGATGCAGCAGGTGCAGGCTCAGTATCCTCATCATCCAGATCTATAACTGGTGCGCTCGTCCCTGCAGTATCTGTCCCTGTATCCATCGGGACTCCACCA
AMP0004111	1	48.05	AATACAAAATTCCAAAATCAACTAAACTTGCAACATACTTCAGAATTCTCTTTGCTGCACC
AMP0030000	1	51.01	GCTGTATGCCCAAGGATCACAACATAATATTGTGGTCAGCATAAATGAATGGGGAGAAGAAAGGTCGGAAGAACAACGGACCCGACTCCA
AMP0000992	1	52.7	AACATCGGACAGGTCTCCTGCTTCAGTCGGATCTCACCCAACAGGTCAGGAAGTAATTCTAAGGTGGCTAACTGAT
AMP0003428	1	53.53	AAGATGTATGAGGAGAATTGCCCTACTCACGACCTTGATCTAGCTACAGTCATTCATGCATTGTAGATCTGGCGTCATTACCTCTACGGGGC
NOR0023485	1	54.79	GCACACTGAGTCACAAATCTGGCTACGTCGGGCTTCAACCCTCCCCACCAATATCAACGTCTCACATCATGGTACATCTTACTCGTACCAGGGTGTACTGAGTAAGGTGTACAGTGAGCCTCCTGTAATATCCGCTATCTTA
NOR0028100	1	56.05	GCACACTGGGCTACATATCTAGCCACATCGGGCTTGAGCCCGCCCCACCAATAAGATCGTCGTATATCCTGATACATCTTACTCGCGCCCGGGTGGACGGAATAAGGTGTAGAATGGGCCTCCTGCAGTATACGTGCCCTCAAC
AMP0010107	1	56.88	ATACTGCAGGAAGCCCATTCTACACCTTACTCCGTCCACCCCGGCGGTAGTAAGAAGTATCAGGATGTACGACGATCTTATTGGAGGGGCGGGCTCAAGCCCGACGTGGCTAGATATGTAGCCTAGTGCGC
NOR0004708	1	57.72	ACACACTGGGCTACATACCGAGCCACATCAGGCTTCAAACCACCCCACCAGAAGGAACGTCTCACGTCCTTATACATCTTACTCGCTCCTGGATGTACGGAGTAAGGGGTAGCATGAGCCTCAACTAGTATCCTTTGTCTCAAC
AMP0010318	1	58.56	ATACTGCAGGAGGCCCATTCTACACCTTACTCCGTCCACCCCGGCGCGAGTAAGATGTATCAGGATATACGACGATCTTATTGGTGGGGCGGACTCAAGCTCGACGTGGCTAGATATGTAGCCCAGTGTGC
AMP0010340	1	58.97	ATACTGCAGGAGGCCCATTCTACACCTTACTCCGTCCACCCCGGCGCGAGTAAGATGTATCAGGATATACGACGATCTTATTGGTGGGGCGGGCTCAAGCCCAACGTGGCTAGATATGTAGCCCAGTGCGC
AMP0010312	1	59.39	ATACTGCAGGAGGCCCATTCTACACCTTACTCCGTCCACCCCGGCGCGAGTAAGATGTATCAGGATATACGACGATCTTATTGGTGGGGCGGACTCAAGCCCAACGTGGCTAGATATGTAGCCCAGTGTGC
NOR0020422	1	60.23	GCACACTAGGATACATATCTAGCCACGTTGGGCTTGAGCCCGCCCCACCAATAAGATCGTCGTATATCCTGATACATCTTACTCGCGCCGGGGTGGACGGAGTAAGGTGTAGAATGGGGCTCCTGCAGTATATGCTACCTCAAC
NOR0030575	1	61.06	GGGCTTCAAACCACCCCACTAGAAAGAACGTCTCACGTCCTTGTACATCTTACTCGCTCCAAGATGTACTAAGTATGGGGTAGCATGAGCCTCACCTAATATCCTCTGTCTCAAC
AMP0021057	1	61.9	GCACACTAGGCTACATATCGGGCCACATCAGGCTTCAAACCACCCCACCAGAAGGAACGTCTTACGTCCTTATACATCTTACTCGCTCCTGGATGTATGGAGTAAGGGGTAGCATGAGCCTCACCTAGTATCCTCTGTCTCAGC
AMP0028563	1	63.16	GCACACTGGGCTACATATCTAGCCACGTTGGGCTTGAGCCCACCCCACCAATAAGATCGTCGTATATCCTGATACATCTTACTCGCGCCGGGGTGGACGGAATAAGGTGTAGAATGGGCCTCCTGCAGTATACGCTCCCTCAAC
AMP0025211	1	64.42	GCACACTGGGCTACATATCGGGCCACATCAGGCTTCAAACCACCCCACCAGAAGGAACGCCTCACGTCCTTATACATCTTATTCGCTCCTGGATGTACGGAGTAAGGGGTAGCATGAGCCTCACCTAGTATCCTCTGTCTCAGC
AMP0026420	1	65.25	GCACACTGGGCTACATATCGGGCCACATCAGGCTTCAAACCACCCCACCAGAAGGAACGTCTTACGTCCTTATACATCTTACTCGCTCCTGTATGTACGGAGTAAAGGGTAGCATGAGCCTCACCCAGTATCCTCTGTCTCAGC
AMP0028590	1	67.36	GCACACTGGGCTACATATCTAGCCATGTCGGGCTTGAGCCCGCCCCACCAATAAGATCGTCGTATATCCTGATACATCTTACTCGCGCCGGGGTGGACGGAGTAAGGTGTAGAATGGGCCTCCTGCAGTATACGCTGCCTCAAC
AMP0004815	1	68.62	ACACACTGTATCACAAATCTGGTTATATCGGCTTCATACAATATAATCATCTCATCTCGTGGCACATCTTACTCTTACCTGAATGTACTGAATAAGGCGTACAGTGGGTATATCGTAATAT
AMP0020336	1	69.45	GCACACTAAGCTACATACCTAGCCACGTCGGGCTTCAAACCACCCCACTAGAAGGAATGTCTCACATCCTTGTACATCTTACTCGCTCCAAGATGTACTGAGTATGGGGTAACATGAGCCTCACCTAATATCCTCTGTCTCAAC
AMP0020770	1	69.87	GCACACTAGGCTACATATCGGGCCACATCAGGCTTCAAACCACCCCACCAGAAGGAACGTATCACGCCCTTATACATCTTACTCGCTCCGGGATGTACGGAGTAAGGGGTAGCATGAGCCTCACCTAGTATCCTCTGTCTCAAC
AMP0020054	1	70.29	GCACACAGGGCTACATATCGGGCCACATCAGGCTTCAAACCACCTCACCAGAAGGAACGTCTCACGTCCTTATACATCTTACTCGCTCCTGGATGTACGGAGTAAGGGGTAGCATGAGCCTCACCTAGTATCCTCTGTCTCAGC
AMP0010559	1	71.55	ATACTGCAGGAGGCCCATTCTACACCTTACTTCGTCCACCCGGGCGCGAGTAATATGTATCAGAATATACGACGATCTTGTTGGTGGGGCGGGCTCAAGCCCGACGTGGCTAGATATGTAGCCCAGTGTGC
AMP0021505	1	72.8	GCACACTAGGCTACATATCTAGCCATGTCGGGCTTGAGCCCGCCCCACCAATAAGTTCGTCGTATATCCTGATACATCTTACTCTTGCCCGGGTGGACGGAATAAGGTGTAGAATGGGCCTCCTGCAGTATACGTCCCCTCAAC
AMP0002414	1	73.64	AAGACGTATGAGGAGAACTACCCCACCCATGACCTAGAGTTAGCTGCGGTAGTACATGCTCTTAAGATCTGTTGTCATTATCTCTATGGAGC
NOR0022462	1	74.48	GCACACTGAGCTACATAACGGGCCACATCGGGCTTCAACCCGCCCCACCAAAAGGAACGTCTCACGTCCTTATACATCTTACTCGCTCCTGGATGTACGGAGTACGGTGTAGCATGAGCCTCACCTAGTATCCTCAGTCTCAGC
AMP0001961	1	74.89	AAGACGTATGACGAGAACTACCCCACTCACGACCTAGAGTTAGCAGCAATAGTGCACGCTCTTAAGATCTGGCGTCATTATCTCTATGGAGC
NOR0010078	1	75.31	ATACTGCAAGAGGCCCATTCTACACCTTACTCCGTCCACCCCGGCGCGAATAAGATGTAACAGGATATACGACGATCTTATTGGTGGGGCGGGCTCAAGCACGATATGGATAGATATGTAGCCCATTGTGC
AMP0002883	1	75.73	AAGACGTATGAGGAGAACTACCCCACTCATGACCTGGAGTTAGCAGCAATAGTACACGCTCTTAAAATCTGGCATCATTATCTCTATGGAGC
AMP0028058	1	76.15	GCACACTGGGCTACATATCGGTCCACATCAGGCTTCAAACCACCCCACCAGAAGGAACGTCTCACGTCCTTATACATCTTACTCGCTCCTGGATGTACAGAGTAAGGGGTAGCATGGGCCTCACCTAGTATCCTCTGTCTCAGC
AMP0002881	1	76.98	AAGACGTATGAGGAGAACTACCCCACTCATGACCTGGAGTTAGCAACGGTAGTGCATGCTCTTAAGATCTGGCGTCATTATCTCTATGGAGC
AMP0018531	1	77.4	GAACACTGAGCTACATACCGAGCCACGTCGGGTTTCAAACCACCCCACTAGAAGGAACGTCTCACATCCTTGTACATCTTACTCGCTCTGGGATGTACTGAGTATGGGGTAGCATGGGCCTCACCTAATATCCTCTGTCTCAAC
AMP0020452	1	77.82	GCACACTAGGCCACATATCGGGCCACATCGGGCTTCAAACCACCCCACCAGAAGGAACGTCTCACGTCCTTATACATCTTACTCGCTCCTGGATGTACGGAGTAAGGGGTAGCATGAGCCTCACCTAGTATCCTCTGTCTCAGC
Toyo0001200	1	78.24	AACCACGCAACTGTCCATGTAAGGAACAGAAGCAACATCTGATTGTGGGTAGCCATCTTTGTGGATGTAAGGATATGGGACCTCTTCATTGTAGCTGTTGTTAGCTATCTCCT
NOR0005730	1	78.65	ACGCACTGTATCACAAATCTGGTTATATCGGTTTCATACAATATAATCATCTTATCTCGTGGTACATCTTACTCGTACCTGAATGTACTGAATAAGGCGTACAGTGGGTATACCGTAATAT
AMP0025535	1	80.33	GCACACTGGGCTACATATCGGGCCACATCAGGCTTCAAACCACCCCACCAGAAGGAACGTCTCACGTCCTTATACATCTTACTCGCTCCTGGATGTACGGAATAAGGGGTAGCATGAGCCTCCCCTAGTATCCTCTGTCTCAGC
AMP0026434	1	81.59	GCACACTGGGCTACATATCGGGCCACATCAGGCTTCAAACCACCCCACCAGAAGGAACGTCTTACGTCCTTATACATCTTACTCGGTCCTGGATGTACGGAGTAAGGGGTAGCATGAGCCTCACCTAGTATCCTCTGTCTCAGC
AMP0029708	1	82.43	GCGCACTGAGCTACATATCGAGTCACATCGGGCTTCAAACCACCCCACTAGAAGGACCGTCTCACGTCCTTGTACATCTTACTCGCTCCAGGATGTACTGAGTATGGGGTAGCATGAGCCTCACCTAGTATCCTCTGTCTCAAC
AMP0030578	1	82.84	GGGCTTCAAACCACCCCACTAGAAGGAACGTCTCACATCCTTGTACATCTTACTCGCTCCGGGATGTACTGAGTATGGGATAGCATGGGCCTCACCTAATATCCTCTGTCTCAAC
AMP0024557	1	86.66	GCACACTGGGCTACATACCGAGCCACATCAGGGTTCAAACCACCCCACCAGAAGGAACGTCTCACTTCCTTATACATCTTACTCGCTTCCGGATGTACGGAGTAAGGGGTAGCATGAACCTCACCTAGTATCCTCTGTCTCAAC
AMP0020642	1	87.5	GCACACTAGGCTACATACCGAGCCACATCAGGGTTCAAACCACCCCACCAGAAGGAACGTCTCACGTCCTTATACATCTTACTCGCTCCCGGATGTACGGAGTAAGGGGTAGCATGAACCTCACCTAGTATCCTCTGTCTCAAC
NOR0024549	1	88.34	GCACACTGGGCTACATACCGAGCCACATCAGGGTTCAAACCACCCCACCAGAAGGAACGTCTCACGTCCTTATACATCTTACTCGCTCCCGGATGTACGGAGTAAGGGGTAGCATGAACCTCACCTAGTATCCTCGGTCTCAAC
AMP0022885	1	89.17	GCACACTGAGCTACATACCGAGCCACGTCGGGCTTCAAACCACCCCACCAGAAGGAACGTCTCACATCCTTGTACATCTTGCTCGCTCCGGGATGTACTAAGTATGGGGTAGCATGAGCATCACCTAATATTCTCGGTCTCAAC
AMP0005094	1	96.07	ACATACAGATAGACTTGTATCCCAAGTTCCCAACTGTGAATTTAAGCACAAGTCTTGTCTTGTCTCATAAGTTGGAAC
AMP0020009	1	96.48	GCACAATGGGCTACATACCGAGCCACATCAGGCTTCAAACCAGCCCACCAAAAGGCACGTCTCACATCCTTATACATCTTACTCGCTCCTGGATGTACGGAGTAAGGGGTAGCATGAGCCTCACCTAGTATCCTCTGTCTCAAC
AMP0001893	1	99.01	AAGACGTATGAAGAGAACTACCCCACTCATGACCTGGAGTTAGCAGTAGTAGTGCACGCTCTTAAGATCTGGCGTCATTATCTCTATGGAGC
AMP0027507	1	101.97	GCACACTGGGCTACATATCGGGCCACATCGGGCTTCAAACCACCCCACCAGAAGGAACGTCTCACGTCCTTATACCTCTTACTCGCTCCTAGATGTACGGAGTAAGGGGTAGCATGAGTCTCACCTAGTATCCTCTGTCTCAGC
AMP0017055	1	114.13	CGGTTTTGCCCGCATTCTGGTCGACATCCAAGCTTCCCGACCACTCCTTCGTGAGATCACCCTCACTGGACCCGATGGTTACTCCTCCACCCAGAAGGTCACCTA
NOR0001372	1	121.55	AACTAATCCTAGCAACTACAACAACTACTAGAGAGGTTCCCCCTCCTCCGGCCGTTGCATGAACAACAACTCCTTCACTGGACAACCGGATACACGCCC
AMP0000109	1	129.93	AAACCAACAAAATACCGAGACAAATCCCCGAGCAAGCCTGGTACATGAACCCGATCTTCTCAATCCTTATCGGCGGCATACTCCCATTTG
Toyo0000110	1	131.61	AAACCAACAAAATACCGAGACAAATCCCCGAGCAAGCTTGGTACATGAACCCGATCTTCTCAATCCTTATCGGCGGCATACTCCCATTTG
AMP0010888	2	0	ATATGAGACGATTCCTGAAGATCTAATCCACACCAACCGTCGGCTTACCTCTCAAACTCCCCCTG
AMP0027862	2	3.41	GCACACTGGGCTACATATCGGGCCACATCGGGCTTCCAACCACCCCACCAGAAGGAACGTCTCACGTCCTTGTACATCTTACTCGCTCCTGGATGTACGGAGTAAGGTGTAGCATGAGCCTCACCTAGTATCCTCTGTCTCAGC
AMP0005923	2	4.24	ACGTTCCTGATCTGATTCGAGAGCAACAAGGGTCTCTTTAGCCGTCTTTGTCGACCCTCAGGTAAGCCAGCTATCCGCTTCTGCCCTCTTCCTCCC
AMP0030912	2	13.14	GTGACACCATCAAACACCAAGACGTCGAAGACAAAGTCACCGAGGTGGCGGAAGACGACGAATTGGCCAACACACAAGTTTTGGTCTTTTGCGAACTCCTTCCAACCATCCATGAATCGTCTCCCA
AMP0026867	2	15.68	GCACACTGGGCTACATATCGGGCCACATCAGGCTTCAAACTACCCCACCAGAAGGAACGTCTCACGTCTTTATACATCTTACTCGCTCCTGGATGTACGGAGTAAGGGGTAGCATGAGCCTCACCTAGTATCCTCTGTCTCAGC
Toyo0030918	2	17.38	GTGACACCATCAAACACCAAGACGTCGAAGACAAAGTCACCGAGGTGGCGGAAGACGAGGAATTGGCCAACACACAAGTTTTGGTCTTTTGCAAACTCCTTCCAACCATCCATGAATCGTCTCCCA
AMP0003069	2	17.8	AAGACGTATGAGGAGAACTACTCCACTCATGACTTGGAGTTAGCAGCGGTAGTGCATGCTCTTAAGATCTGGCGTCATTATCTCTATGGAGC
AMP0000895	2	19.48	AACAGATGGGCTGAAGCTGTGGATCCAAGGTGCTGAAGCTGGGCTGCGGACAAGCTGCTGAAGCTGGCGAGTTTCTGGGATGCTGAAGCTGGCGCTGCTGGGC
AMP0024044	2	24.22	GCACACTGGGCTACATACCGAGCCACATCAGGCTTCAAACCAACCCACCAGAAGGAACGTCTCACGTCCTTATACATCTTACTGGCTCCTGGATGTACGGAGTAAGGGGTAGCATGAACCTCACCTAGTATCCTCTGTCTCAAC
AMP0022663	2	27.63	GCACACTGAGCTACATACCGAGCCAAGTCGGGCTTTAAACCACCCCACCAGAAGGAACGTCTCACGTCTTTGTACATCTTACTCGCTCCAGGATGTACTGAGTATGGGGTAGCATGAGCCTCACCTAATATCCTCTGTCTCAAC
AMP0029706	2	28.47	GCGCACTGAGCTACATATCGAGTCACATCGGGCTTCAAACCACCCCACCAGAAGGATCGTCTCACATCCTTGTACATCTTACTCGCTCCAGGATGTACTGAGTATGGGGTAGCATGAGCCTCACCTAGTATCCTCTGTCTCAAC
AMP0016787	2	31.44	CGGCTGCAGCACCAGCACGTCCCGCTAGGCGTAGGGTACACCGGAAGAGGGATCCAGATGCTCACCATCGGATCGATGACCTCACCGAGAAGATGATAGACTCCTATGCTGCCC
AMP0003414	2	33.12	AAGATGTATGAGGAGAACTACCCCACTCATGATCTGGAGTTAGCAGCAGTAGTGCACGCTCTTAAGATCTGGCGTCATTATCTCTATGGAGT
NOR0030565	2	34.38	GGGCTTCAAACCACCCCACCAGAAGGACTGTCTCACATCCTTGTACATCTTACTCGCTCCAGGGTGTACTGAGTATGGGTTAGCATGAGCCTCACCTAGTATCCTCTGTCTCAAC
AMP0029008	2	35.22	GCACATTGAGCTACATACCGAGCCACGTCAGGCTTCAAATCACCGCACCAGAAGGAACGTCTCACATCCTTGTACATCTTACTCGCTCCAGGATGTACTGAGTATGGGGTAGCATGAGTCTCACCTAATATCCTCTGTCTCAAC
AMP0025056	2	36.48	GCACACTGGGCTACATATCGGGCCACATCAGGCTTCAAACCAACCCACCAGAAGGAACGTCTCACGTCCTTATACATCTTACTCGCTCCTTGATGTACGGAGTAAGGGGTAGCATGAGCCTCACCTAGTATCCTCTATCTCAGC
AMP0029754	2	37.74	GCGCACTGGGCTACATATCTAGCCACGTCGGGCTTGAGCCCACCCCACCAATAAGATCGTCGTATATCCTGATACATCTTACTCGCGCCTGGGTGGACGGAATAAGGTGTAGAATGAGCCTCTTGCAGTATACGTTCCCTCAAC
NOR0006150	2	40.28	ACTGAATTCCTACAGTTAGAGATTAATTTGCGAATTAGAGAGTCGAGATCTATTTCAGGTAAGTCCTTTGAGCTTACTTAGC
NOR0029065	2	40.7	GCACATTGGGCTACATACCGAGTCACATCAGGCTTCAAACCATCCCACCAGAAGGAACGTCTCACGTCCTTATACATCTTACTCGCTCCTGGATGTACGGAGTAAGGGGTAGCATGAGCCTCACCTAGTATCCTCTGTCTCAAC
AMP0025994	2	41.96	GCACACTGGGCTACATATCGGGCCACATCAGGCTTCAAACCACCCCACCAGAAGGAACGTCTCACGTCCTTATACATCTTACTCGCTTTTGGATGTACGGAGTAAGGGGTAGCATGAGCCTCACCTAGTATCCTCTGTCTCAGC
AMP0030896	2	43.65	GTCTACGCGAATTGTACCCATTGGCTCCTGGAAGCTCAAAGAATATACATCCTTTTGTATTCATTATCCAACA
AMP0003948	2	45.76	AAGGGATGCTATTGATCTGTTACTCAAGGCAGCCGGGTACTTGGATTTCTGCGTCAAGAACATAGTAGCTCCTTTACCTCCCAGTGTAAAGTATGTAAATCAT
AMP0001498	2	47.45	AAGACATATGAGGAGAACTACCCCACCCATGACCTGGAGTTGGCTGCAGTAGTACATGCTCTTAAGATCTGGCATCATTATCTCTATGGAGC
AMP0029069	2	47.86	GCACATTGGGCTACATATAGGGCCACATCAGGCTTCAAACCACCCCACCAGAAGGAATGTCTCACGTCCTTATACATCTTACTCGCTCCTGGATGTACAGAGTAAGGGGTAGCATGAGCCTCACCTAGTATCCTCTGTCTCAAC
AMP0002329	2	48.7	AAGACGTATGAGGAGAACTACCCCACACATGATCTAGAGTTGGTTGCAGTAGTCCATGCTCTTAAGATCTGACGACACTATCTTTATGGGGC
AMP0002109	2	49.54	AAGACGTATGAGGAGAACTACCCCACACATGATCTAGAGTGGGCTGCAGTAGTCCATGCTCTTAAGATCTGGCGACACTATCTTTATGGGGC
AMP0030522	2	51.22	GGGCTTCAAACCACCCCACCAGAAGGAATGACTCACATCCTTGTACATCTTGCTCGCTCCTGGATGTAATGAGTATGGGGTAGCATGGGCCTCACCCAATATCCGCATTCTCAAC
AMP0004875	2	52.06	ACACACTGTATCACAAATCTGGTTATATCGGCTTCATATAATATAATCATCTCATCTCGTGGTATATCTTACTCGTACCTGAATGTACTGAATAAGGCGTACAGTGGGTATACCGTAATAT
Toyo0030562	2	52.48	GGGCTTCAAACCACCCCACCAGAAGGACCGTCTCATATCCTTGTACATCTTACTCGCTCCAGGATGTACTGAGTATGGGGTAGCATGATCCTCACCCAGTATCTTGTGTCTCAAC
AMP0006434	2	52.9	AGAAGATTGAAAAGGTAAGCAAGGATCCAAGGGTTGATTGATTACATTCTCACACTGAGACTATGGATTGTCGACATGGATGGTGGGGTGTGGC
AMP0024771	2	53.74	GCACACTGGGCTACATATCAGGCCACATCAGGCTTCAAACCACCCCACCAGAAGGAACGTCTCACGTCCTTATACATCTTACTCGCTCCTGGATGTACGGAGTAAGGGGTAGCATGAGCGTCACCTAGTATCCTCTGTCTCAGC
Toyo0010733	2	55	ATACTGTAGGAGGCCCATTCTACACCTTACTCCGTCCACCAGGGCACGAGTAAGATGTATCAAGATATACGACGATCTTATTGGTGGGGCGGACTCAAGCCCGACGTGGCTAGATACGTAGCCTAGTGTGC
AMP0010732	2	55.41	ATACTGTAGGAGGCCCATTCTACACCTTACTCCGTCCACCAAGGCACGAGTAAGATGTATCAAGATATACGACGATCTTATTGGTGGGGCGGACTCAAGCCCGACGTGGCTAGATACGTAGCCTAGTGTGC
AMP0024754	2	55.83	GCACACTGGGCTACATATCAGGCCACATCAGGCTTCAAACCACATCACCAGAAGGAACGTCTTACGTCCTTATACATCTTACTCGCTCCTGGATGTACGGAGTAAGGGGTAGCATGAGCCTCACCTAGTATCCTCTGTCTCAGC
AMP0021252	2	56.67	GCACACTAGGCTACATATCGGGCCACATCGGGCTTCAAACCACCCCACCAGAAGGAACGTCTCACGTCCTTATACATCTTACTCGCTCCTGGTGTACGGAGTAAGGGGTAGCATGAGCCTCACCTAGTATCCTCTGTCTCAGC
AMP0000999	2	57.09	AACATCGGACAGGTCTCTTGCTTCTGTCGGATCTCACCCAACAGGTCAAGAAGTAACTCTAAGGTGGCTAACTGAT
AMP0020733	2	57.5	GCACACTAGGCTACATATCGGGCCACATCAGGCTCCAAACCACCCCACCAGAAGGAATGTCTCACGTCCTTATACATCTTACTCGCTCTTGGATGTACGGAGTAAGGGGTAGCATGAGCCTCACCTAGTATCCTCTGTCTCAAC
AMP0025010	2	58.34	GCACACTGGGCTACATATCGGGCCACATCAGACTTCAAACCACCCCACCAGAAGGAACGTCTTACGTCCTTATACATCTTACTCACTCCTGGATGTACGGAGTAAGGGGTAGCATGAGCCTCACCTAGTATCCTTTATCTCAGC
AMP0020470	2	58.76	GCACACTAGGCTACATAACGGGCCACATCAGGCTTCAAACCACCCCACTAGAAGGAACGTCTTACGTCCTTATACATCTTACTCGCTCCTGGATGTACGGAGTAAGGGGTAGCATGAGCCTCACCTAGTATCCTCTGTCTCAGC
AMP0023195	2	59.18	GCACACTGAGCTACATATCGAGCCACGTCGGGCTTCAAACCACCTCACCAGAAGGACCGTCTCATATCCTTGTACATCTTACTCGCTCCAGGATGTACTGAGTATGGGGTAGCATGATCCTCACCCAGTATCCTGTGTCTCAAC
AMP0029172	2	60.86	GCACCCTGAGCTACATAACGGGCCACATCGGGCTTCAACCCGCCCCACCAGAAGGAACGTCTCACATCCTTATACATCTTACTCGCTCCTGGATGTACGGAGTACGGTGTAGCATGAGCCTCACCTAATATCCTCTGTCTCAGC
AMP0010242	2	62.12	ATACTGCAGGAGGCCCATTCTACACCTTACTCCGTCCACCCCGGCGCAAGTAAGATGTATCAGGATATACAACGATCTTATTGGTGGGGCGGGCTCAAGCGTGACGTGGCTAGATATGTAGCCCAGTGTAC
AMP0023617	2	62.54	GCACACTGGCTACATATCGGGCCATATCAGGCTTCAAACCACCCCACCAGAAGGAACGTCTCACGTCCTTATACATCTTACTCGCTCCCAGATGTACGGAGTAAGGGGTAGCATGAGCCTCACCTAGTATCCTCTGTCTCAAC
AMP0030611	2	62.96	GGGCTTCAAACCACCTCACCAGAAGGACCGTCTCATATCCTTGTACATCTTACTCGCTCCAGGATGTACTGAGTATGGGGTAGCATGATCCTCACCCAGTATCCTGTGTCTCAAC
AMP0008657	2	63.38	AGTACCTCTCCTTAACAATGCTCCTCATCTGCTCCCAACTGGTGACTCAGCTACGAATGGTCCACCACCAGGAATGAGCATCGTCCGTGAACAAGGTTTGTAGTAACTC
NOR0028713	2	64.21	GCACACTGGGCTACCTACCGAGCCACATCAGGCTTCAAACCACCCCACCAGAAGGAACGTCTCACGTCCTTATACATCTTACTCGCTCCTGGATGTACGAAGTAAGGGGTAGCATAAGCCTCACCTAGTATCCTCTGTCTCAAC
AMP0023681	2	65.05	GCACACTGGGCAACATAACGGGCCACATCAGGCTTCAAACCACCCCACCAGAAGGAACGTCTTACGTCCTTATACATCTTACTCGCTCCTGGATGTACGGAGTAAGGGGTAGCATGAGCCTCACCTAGTATCCTCTGTCTCAGC
AMP0023062	2	65.89	GCACACTGAGCTACATACCGAGCTACATCGGGCTTCAAACCACCCCACCAGAAGTAACGTCTCACGTCCTTGTACATCTTACTCGCTCCAGGATGTACTGAGTATGGGGTAGCGTGAGCCTCACCTAATATCCTCTGTCTCAAC
AMP0003084	2	67.15	AAGACGTATGAGGAGAACTATCCCAGACACGATCTAGAGTTGACTGCAGTAGTCCATGCTCTTAAGATCTGGCG
AMP0006113	2	68.83	ACTGAATTCCTACAGTTACAGATTAATTTGCGAATTAGAGAGTCGAGATCTATTTCAAGTAAGTCATTTGAGCTTACTTAGC
AMP0029400	2	70.95	GCCAATTATCGTGTCCCGGCTGGGGGTGCGAGAGCCGCTCGTATGGATGAAGAGCCAAGAACTCTTGGCCAAAGGATGGATCCAATTCAGCAACC
AMP0004791	2	71.79	ACACACTGTATCACAAATATGGTTATATCGGCTTCATACAATATAATCATCTCATCTCGTGGTACATCTTACTCTTACCTGAATGTACTGAAGAAGGCGTACAGTGGGTATACCGTAATAT
AMP0011181	2	72.2	ATCACAGAAAATCCCTCCACAAAGCGTCGGGAATAACCGGCTAGGCCAAGAAAGCTACGCACTTCCTTGACGTTCATCGGTGTCGTCCGTGCTA
AMP0001943	2	73.46	AAGACGTATGAAGAGAACTACCCGACACATGATCTAGAGTTGGCTGCAGTAGTGCATGCTCTTAAGATCTGGAGACACTACCTCTATGGGGC
AMP0010923	2	74.72	ATATTACGGTAAACCCACTGTACGCCTTATTCAGTACATTCAGGTACGAGTAAGATGTACCACGAGATGAGACGATTATATTGTATGAAGCCAATATAACCTGATTTGTGATACAGTGTGC
AMP0001698	2	75.14	AAGACGTATGAAGAGAACTACCCCACACATGATCTAGAGTTGGCTGCAGTAGTCCATGCTCTTAAGATATGGCGACACTATCTTTATGGGGC
AMP0001420	2	75.56	AAGAAAGAGAGATATCCGGAAGCTTTCCAGAAGACACATTCTACACAACTCTCTGTTGTGTAACTGCCCCCGCGCCTCACACCAGCCACCCCTGCG
AMP0024778	2	75.98	GCACACTGGGCTACATATCAGGCCACATCAGGCTTCAAACCACCCCACTAGAAGGAACGTCTCACGTCCTTATACATCTTACTCGCTCCTGGATGTACGGAGTAAGGGGTAGCATGAGCCTCACCTAGTATCCTCTGTCTCAAC
AMP0027652	2	76.39	GCACACTGGGCTACATATCGGGCCACATCGGGCTTCAAACCACCCCACCAGAAGGATCGTCTCACGTCCTTATACATCTTACTCGCTCCTAGATGTACGGAGTAAGGGGTAGCATGAGCCTCACCTAGTATCCTCTGTCTCAGC
AMP0023219	2	76.81	GCACACTGAGCTACATATCGAGTCACATCGGGCTTCAAACCGCCCCACCAGAAGGACCGCCTCACATCCTTGTACATCTTACTCGCTCCGGGATGTACTGAGTATGGGGTAGCATGAGCCTCACCTAGTATCCTCTGTCTCAAC
AMP0020146	2	77.23	GCACACCGGGCTACATATCGGGCCACATCAGGCTTCAAACCACCCCACCAGAAGGAACGTCTCACGTCCTTATACATCTTACTTGCTCCTGGATGTACGGAGTAAGGGGTAGCATGAGCCTCACCTAGTATCCTCTGTCTCAGC
AMP0028463	2	78.07	GCACACTGGGCTACATATCTAGCCACGTCGGGCTTGAGCCTGCCCCACCAATAAGATCGTCGTATATCCTGATACATCTTACTCGCGCCCGGGTGGATGGAATAAGGTGTTGAATGGGCCTCCTGCAGTATACGCTCCCTCAAC
AMP0021125	2	79.33	GCACACTAGGCTACATATCGGGCCACATCAGGCTTCAAACCACCCCACTAGAAGGAACGTCTCACGTCCTTATACATCTTACTCGCTCCTGGATGTACGGAGTAAGGGGTAACATGAGCCTCACCTAGTATCCTCTGTCTCAGC
AMP0025155	2	81.01	GCACACTGGGCTACATATCGGGCCACATCAGGCTTCAAACCACCCCACCAGAAGAAATGTCTCACGTCCTTATACATCTTACTCGCTCCTGGAGGTACGGAGTAAGGGGTAGCATGAGCCTCACCTAGTATCCTCTCTCTCAGC
AMP0024334	2	82.27	GCACACTGGGCTACATACCGAGCCACATCAGGCTTCAAACCACCCCACCAGAAGGAACGTCTCACGTCCTTATACATCTTACTCGCTCCTGGATGTACGGATTAAGGGGTAGCATGAGCCTCAACTAGTATCCTCTGTCTCAAC
AMP0015944	2	86.13	CCTGAGACAGAGGATACTAGGTGAGGCTCATGCTACCCCTTACTCCGTACATCCATGGTGGGGTGGTTTGAAGCCTGATGTGGCTCGGTATGTAGCCTAGTGTGC
AMP0017229	2	89.1	CGTACAGCAGCCCTAAAGATGTGCAAACCGTCGACCCTCCCTCTCTCCACCTTGCTGTCCTCGTCAAAGTCACTCTACCGCCATCCCTCAGCGACCCTTCGTGC
AMP0023114	2	90.36	GCACACTGAGCTACATACCGAGTTACATCGGGCTTCAAACCACCCCACCAGAAGGAACGTCTCACGTCCTTGTACATCTTACTCGCTCGAGGATGTACTGAGTATGGGGTAGCGTGAGCCTCACCTAATATCCTCTGTCTCAAC
AMP0025199	2	92.05	GCACACTGGGCTACATATCGGGCCACATCAGGCTTCAAACCACCCCACCAGAAGGAACGCCTCACGTCCTTATACATCTTACTCGCTCCCGGATGTACGGAGTAAGGGGTAGCATGAGCCTCACCTAGTATCCTCTTTCTCAAC
AMP0024046	2	92.47	GCACACTGGGCTACATACCGAGCCACATCAGGCTTCAAACCACCCAACCAAAAGGAACGTCTCACGTCCTTGTACATCTTACTCGCTCCAAGATGTACTGAGTATGGGGTAGCATGAGCCTCACCTAGTATCCTCTGTCTCAAA
AMP0030088	2	95.01	GGACTTCAAACCACCCCACCAGAAGGAACGTCTCACATCCTTGTACATCTTAATCGCTCCGGGATGCACTGAGTATGGGTTAGCATGAACCTCACCTAATATCCTCTGTCTCAAC
AMP0015652	2	95.85	CCATTCTCTCAACTCACCTCTCCTCCTCTCTTCTATTCTCGATCTGGGCCACAGCTGCCTGCAACGCCGCCGGGGATAGACGCCGCCTCCCGTAC
AMP0024323	2	96.68	GCACACTGGGCTACATACCGAGCCACATCAGGCTTCAAACCACCCCACCAGAAGGAACGTCTCACGTCCTTATACATCTTACTCGCTCCTGGATGTACGGAGTATGGGGTAGCATGAGCCTCACCTAGTATCCTCTGTCTCAAA
AMP0004692	2	97.52	ACACACTGAGCTACATAACGAGCCACGTCGGACTTCAAACCACCCCACCAGAAGGAACGTCTCACATCCTTGTACATCTTAATCGCTCCGGGATGCACTGAGTATGGGTTAGCATGAACCTCACCTAATATCCTCTGTCTCAAC
AMP0025044	2	98.36	GCACACTGGGCTACATATCGGGCCACATCAGGCTCCAAACCACCCCACCAGAAGGAACATCTCACGTCCTTATACATCTTACTCGCTCCTGGATGTACGGAGTAAGGGGTAGCATGAGCCTCACCTATTATCCTCTGTCTCAGC
AMP0002463	2	99.62	AAGACGTATGAGGAGAACTACCCCACCCATGACCTGGAGTTAGCTACGGTAGTACATGCTCTTAAGATCTGGCGTCATTATCTCTATGGAGC
AMP0010773	2	100.88	ATACTGTAGGAGGCCCATTCTACACCTTACTCCGTCCATCCCGGCGCGAGTAAGATGTATCAGGATATACGACGATCTTATTGGTGGGGCGGGCTCAAGCCCGACGTGGCTAGATATGTAGCCCAGTGTGC
AMP0006126	2	102.99	ACTGAATTCCTACAGTTACCGATGAGTGGTGATTAAGAGAGTCGAAATTTGATTCTGGTAATTCCCCGGACTTACT
AMP0014761	2	107.29	CACAAGAACTACAGAAGAATCCTTAGCCAGTGGTGAGTCCCCTATCCCTTCATTCTTGTATCTTCTG
AMP0011950	2	108.12	ATCAGCCATGAGGATCTGATAGTTGAGCCCGACCATACATTTGTAGAGTACCCGG
AMP0019067	2	109.38	GAGCAGCAGGCCGACTCACTGGGCTGTGCACGCTGGGCTGAGAAGCTGGGCACGCTGCTGGGCTGCTGGAAGGTTGGGTACGCTGGGCTGAAGCTGGGC
Toyo0014763	2	111.5	CACAAGAACTACAGAAGAATCCTTAGCCAGTGGTGAGTCTCCTATCCCTTCATTCTTGTATCTTCTG
AMP0024799	2	112.33	GCACACTGGGCTACATATCGAGCCACATCAGGCTTCAAACCACCCCACCAGAAGGAACGTCTCACGTCCTTATACATCTTACTCGCTCCTGGATGTACGGAGTAAGGGGTAGCATGAGCCTCAACTAGTATCCTCTGTCTCAAC
AMP0024944	2	112.75	GCACACTGGGCTACATATCGGCCCACATCAGGCTTCAACCCACCCCACCAGAAGGAACGTCTCACGTCCTTATACATCATACTCGCTCCTGGATGTACGGAGTAAGGGGTAGCATGAGCCTCCCCTAGTATCCTCTATCTCAGC
AMP0027855	2	113.59	GCACACTGGGCTACATATCGGGCCACATCGGGCTTCATACCACCCCACCAGAAGGAACGTCTCACGTCCTTATACATCTTACTCGCTCCTGGATGTACGGAGTAAGGGGTAGCGTGAGCCTCACCCAGTATCCTCTGTCTCAGC
AMP0027071	2	114.01	GCACACTGGGCTACATATCGGGCCACATCAGGTTTCAAACCACCCCACCAGAAGGAACGTCTTACGTCCTTATACATCTTACTCGCTCCTGGATGTACGGAGTAAGGGGTAGCATGAGCCTCACCTAGTATCCTTTGTCTCAGC
AMP0004762	2	114.84	ACACACTGGGCTACATATCGGGCCACATCGGGCTTCAAACCACCCCACTAGAAGGAACGTCTCACGTCCTTATACATCTTACTCGCTCCTGGATGTACGGAGTAAGGGGTAGCATGAGCCTCACCTAGTATCCTCTGTCTCAGC
AMP0027810	2	115.68	GCACACTGGGCTACATATCGGGCCACATCGGGCTTCAGACCACCCCACCAGAAGGAACGTCTCACGTCCTTATACATCTTACTCGCTCCTGGATGTACGGAGTAAGGGGTAGCATGAGCCTCACCTAGTATCCTCTGTCTCACC
AMP0026735	2	118.22	GCACACTGGGCTACATATCGGGCCACATCAGGCTTCAAACCACCCCCCCAGAAGGAACGTCTTACGTCCTTATACATCTTACTCGCTCCTGGATGTACGGAGTAAGGGGTAGCATGAGCCTCACCTAGTATCCTCTGTCTCAGC
AMP0030251	2	119.06	GGCCCACGGCATCGTTGGTGATTGGGTAAGGCAGGCAAGAAATCGGGCCATTACGGAGCAA
AMP0021946	2	120.74	GCACACTGAGCTACATAACGAGCCACATCAGGCTTCAAACCACCCCACCAGAAGGAACGTCTCATGTCCTTATACATCTTACTCGCTCCTGGATGTACTGAGTATGGGGTAGCATGAGCCTCACCTAGTATCCTCTGTCTCAAA
AMP0020697	2	122	GCACACTAGGCTACATATCGGCCACATCAGGCTTCAAACCACCCCACCAGAAGGAACGTCTCACGTCCTTATACATCTTACTCGCTCCTGGATGTACGGAGTAAGGGGTAGCATGAGCCTCACCTAGTATCCTCTGTCTCAAC
AMP0024961	3	0	GCACACTGGGCTACATATCGGGACACATCAGGCTTCAAACCACCCCACCAGAAGGAACGTCTCACATCTTACTCGCTCCTAGATGTACGGAGTAAGGGGTAGCATGAGCCTCACCTAGTATCCTCTGTCTCAGC
NOR0029187	3	5.6	GCACCCTTAGCTACATAACGTGCCACTTCGGGCTTTAAACCACCCCACCAGAAGGAACGTCTCACATTCTTGTATATCTTACTCGCTCCAGGATGTACTGAGTATGGGGTAGTATGAGCCTCACCTAATATCCTCTGCCCCAAC
Toyo0018803	3	8.99	GAATTGAAAATAGTTGAAGATGGAAGTTGCAGGCTCAGCCTCACTCAGACTGATACCCGCAACCAGATGCACCAATCTCAACTCCTCATTTACTTCTGTTGTTTTCATGGCCAAGCAACAGTCTTCTTCAACCTCTC
AMP0002848	3	12.83	AAGACGTATGAGGAGAACTACCCCACTCACGACCTAGAGTTAGCTGTTGTAGTACGTGCTCTTAAGATCTGGCGTCATTATCTCTATGGAGC
NOR0014275	3	15.79	ATTGAGGCAGAGGATACTAGGTGAGGCTCATGCTACCCCATATTCAGTACATCTTGGAGCGAGTAAGATGCACAAGGATGTGAGACGGTCCTTCTGGTGGGGTGGTTTGAAGCCC
NOR0008227	3	22.74	AGGCAGCATAGGAGTCTATCATCTGCTCGGTGAGGTCATCTATCCGACGGTGAGCATCTGGATCCCTCTGCCGGCGTACCCTACGCCTAGCGGGACGTGCTGGTGCTGCAGTTG
AMP0023791	3	26.58	GCACACTGGGCTAAATATCGGGCCACATCGGGCTTCAAACCACCCCACCAGAAGGAACGTCTCACGTCCTTATACATCTTACTCGCTCTTGGATGTACGGAGTAAGGGGTAGCGTGAGCCTCACCCAGTATCCTCTGTCTCAGC
AMP0002173	3	29.12	AAGACGTATGAGGAGAACTACCCCACACATGATCTAGAGTTGGCTGCAGTAGTCCATGCTCTTAA
AMP0029735	3	35.63	GCGCACTGGGCTACATACCGAGCCACATCAGGCTTCAAAGCACCCCACCAGAAGGAACGTCTCACGTCCTTATACATCTTACTCGCTCCTGGATGTACGGAGTAAGGGGTAGCATGAGCCTCACCTAGTATCCTCTATCTCAAC
AMP0029616	3	37.73	GCGCACTGAGCTACATACCGAGTCACATCGGGCTTCAAACCACCCCACCAGAAGGACCGTCTCACATCCTTGTACATCTTACTCGCGTCAAGATGTACTGAGTATGGGGTAGCATGAGCCTCACTGAGTATCCACTGTCTCAAC
AMP0027678	3	38.99	GCACACTGGGCTACATATCGGGCCACATCGGGCTTCAAACCACCCCACTAGAAGGAACGTCTTACGTCCTTATACATCTTACTCGCTCCAGGATGTACGGAGTAAGGGGTAGCATGAGCCTCACCTATTATCCTCTGTCTCAGC
AMP0005697	3	43.27	ACGAGCCTCCGGTCCAGGACGCCTCTACTACACACCAACCACTGTAAACCCGGACCATCTTC
AMP0021293	3	46.68	GCACACTAGGCTACATATCGGGCCACATCGGGCTTCAAACCATCCCACCAGAAGGAACGTCTCACGTCCTTATACATCTTACTCGCTCCTGGATGTACGGAGTAAGGGGTAGCATGAGCCTCACCTAGTATCCTCTGTCTCAGC
AMP0003370	3	48.78	AAGATGTATGAGGAGAACTACCCCACACATGATCTAGAGTTGGCCGCAGTAGTCCATGCTCTTAAGATCTGGCGACACTATCTTTATGGGGC
AMP0010758	3	50.89	ATACTGTAGGAGGCCCATTCTACACCTTACTCCGTCCACCCCGGCGCGAGTAAGATGTATCGGGATATACGACGATCTTATTGGTGGGGCGGGCTCAAGCCCGACGTGGCTAGACATGTAGCCCAGTGTGC
AMP0029841	3	54.29	GCTCACTGAGCTACATACCGAGCCACGTCGGGCTTCAAACCACCCCACCAGAAGGAACGTCTCATATCCTTGTACATCTTACTCGCTCCAGGATGTACTGTGTATGGGTTAGTATGAGCCTCACCTAATATCCTCTGCCTCAAC
AMP0026055	3	56.39	GCACACTGGGCTACATATCGGGCCACATCAGGCTTCAAACCACCCCACCAGAAGGAACGTCTCACGTCCTTATACATTTTACTCGCTCCTGGATGTACGGAGTAAGGGGTAGCATGAGCCTCACCTAGTATCCTATGTCTCAGC
AMP0020671	3	58.5	GCACACTAGGCTACATATCAGGCCACATCAGGCTTCAAACCACCCCACCAGAAGGAACGTCTTACGCCCTTATACATCTTACTCGCTCCTGGATGTACGGAGTAAGGGGTAGCATGAGCCTCACCTAGTATCCTCTGTCTCAGC
AMP0010534	3	60.61	ATACTGCAGGAGGCCCATTCTACACCTTACTCCGTCCATCCGGGCGCGAGTAAGATGTATCAGGATATACGGCGATCTTATTGGTGGGGCGGGCTCAAGCCCGACGTGGCTAGATATGTAGCCCAGTGTGC
AMP0010428	3	63.14	ATACTGCAGGAGGCCCATTCTACACCTTACTCCGTCCACCCCGGCGCGAGTAAGATGTATCAGGATATACGCCGATCTTATTGGTGGGGCGGGCTCAAGCCCGACGTGGCTAGATATGTAGCCCAGTGTGC
AMP0017661	3	65.67	CTGACTAGCTGATTTCCACGTCATGCGCCTAGTTCATGAAGAGGTAATATTAGGAATCGATTGGATGGACCGCCATC
NOR0030516	3	67.36	GGGCTTCAAACCACCCCACCAGAAGGAACGTCTCATATCCTTGTACATCTTACTCGCTCCAGGATGTACTGTGTATGGGTTAGTATGAGCCTCACCTAATATCCTCTGCCTCAAC
NOR0016054	3	68.61	CGAGACAACGGATTTTACAAGAGGCTCACTGTACACCTTACTCAGTACACCCTGGTACGAGTAAGATGTACCATGATGTGAGACGTTCATTTTGGTGGGGAGGGCTGAAGCCTGACGTAGCCAGATTTGTGGCCCAGTGTGC
NOR0009853	3	69.87	ATACTAGGTGAGGCTCATGCTACCCCTTACTCCGTACATCCAGGAGCGAGTAAGATGTATAAGGATGTGAGACGTTCCTTCTGGTGGGGTGGTTTGAAACCCGATGTGGCCCGTTATGTAGCCCAGTGTGC
AMP0010935	3	70.29	ATATTACGGTATACCCATTGTACGCCTTATTCAGTACATTCAGGTACGAGTAAGATGTACCACGAGATGAGACGATTATATTGTATGAAGCCGATATAACCTGATTTGTGATACAGTGTGC
AMP0015109	3	70.7	CAGAGTGATCCGGAACGGATGGTCAGCCGGGTCCACGTACTCATTAGATGGGGACGGGGGAGTCTTCCATACGTCATGCATGTTATGTATCTTTATATATGTTTGTA
AMP0017138	3	71.96	CGTACAACAGCCCTAAAGATGTGCAAATCGTCGACCCTCCCTCTCCCCACCTTGTTGTCCTAGTCAAAGTCACTCTACCGCCATCCCTCAGCGACCCTTCGTGC
AMP0002608	3	73.22	AAGACGTATGAGGAGAACTACCCCACCCATGACCTGGAGTTAGCTGCAGTAGTACATGCCCTTAAGATTTGGCGTCGTTATCTCTATGGGGC
AMP0017134	3	74.06	CGTACAACAGCCCTAAAGATGTGCAAACCGTCGACCCTCCCTCTCCCCATGCCACCTTGTTGTCCTCGTCAAAGTCACTCTACCGCCATCCCTCAGCGACCCTTCGTGC
AMP0029993	3	74.89	GCTGAGGTAGAGGATATTAGGTGAGGCTCATACTATCCCATACGCAATACATCCTGGAGCGAATAAGATGTACAAGGTTGTGAGATGTTCCTTCTGGTGGGGTGGTTTGAGGCCC
AMP0023004	3	76.15	GCACACTGAGCTACATACCGAGCCACGTCGGGCTTCAAACTACCCCACCAGAAGGAACGTCTCACATCCTTGTACATCTTACTCGCTCCGGGATGTACTGCGTATGGGGTAGCATGAACCTCACCTAATATCCTCTATCTCAAC
AMP0021932	3	76.99	GCACACTGAGCTACACACCGAGCCACGTCGGGCCTCAAACCACCCCACCAGAAGGAACATCTCACAACCTTGTACATCTTATTCGCTCCAGGATGTATTGAGTATGGGATAGTATGAGCCTCACCTAATATCCTCTACCTCAGC
NOR0030485	3	78.67	GGGCTTCAAACCACCCCACCAGAAGGAACATCTCGCATCCTTGTACATCTTACTCGCTCCAGGATGTACTAAGTATGGGGTAGTATGAGCCTCACATAATATCCTCTGCCTCAAC
AMP0022831	3	79.09	GCACACTGAGCTACATACCGAGCCACGTCGGGCTTCAAAACACCCCACCAGAAGGAACGTCTCACATCCTTGTACATCTTACTCGCTCCGGGGTGTACTGAGTATGATGTAGCATGAGCCTCACATAATATCCTCTATCTCGAC
AMP0003164	3	79.51	AAGACGTATGAGGATAACTACCCCACTCACGACCTAGAGTTAGCTGCTGTAGTACATGCTCTTAAGATCTGGCGTCATTATCTCTATGGACC
AMP0028645	3	79.92	GCACACTGGGCTACATATCTTGCCACGTTGGGCTTGAGCCCGCCCCACCAATAAGATCGTCGTATATCCTGATACATCTTACTCGCGCCCGGGTGGACGGAATAAGGTGTAGAATGGGCCTCCTACAGTATACGTTCCCTCAAC
NOR0028145	3	80.34	GCACACTGGGCTACATATCTAGCCACGTCAGGCTTGAGCCCGCCCCACCAAAAAGTTCATCGTATATCCTGATACATCTTACTCGCGCCCGGGTGGACAAAATAAGGTGTAGAATGGGGCTCCTGCAGTATACGTCCCCTCAAC
Toyo0021935	3	80.76	GCACACTGAGCTACACACCGAGCCACGTCGGGCCTCAAACCACCCCACCAGAAGGAACATCTCACAACCTTGTACATCTTATTCGCTCCAGGATGTATTGCGTATGGGATAGTATGAGCCTCACCTAATATCCTCTACCTCAGC
NOR0024413	3	81.18	GCACACTGGGCTACATACCGAGCCACATCAGGCTTCAAACCACCCCACCAGAAGGAACGTCTCACGTTCTTATACATCTTACTCGCTCCTGGATGTACGGAGTAAGGGGTAGCATGAGCCTCACCTAGTATCCTCTGTCTCAAC
AMP0030801	3	82.01	GTACACTAAGCTACATACCAAGCCACGTCGGGCTTCAAACCACCCCACCTGAAGGAACGTCTCACGTCCTTGTACATCTTACTCGCTCCAGGATGTATAGAGTATGGGGTAGCATGAGCCTCACCTAATATCCTCTGTCTCAAC
AMP0024977	3	82.85	GCACACTGGGCTACATATCGGGCCACATAAGGCTTCAAACCACCCCACCAAAAGGAACGTCTCACGTCCTTATACATCTTACTCGCTCCTGGATGTACGGAGTAAGGGGTAGCATGAGCCTCACCTAGTATCCTCTATCTCAGC
AMP0022777	3	83.27	GCACACTGAGCTACATACCGAGCCACGGCGAGCTTCAAACCACCCCACCAGAAGGACCGTCTCACATCCTTGGACATCTTACTCGCTCCAGTACTGAGTATGGGGTAGCATGAGCCTCACCTAGTATCCTCTGTCTCAAC
NOR0024816	3	83.68	GCACACTGGGCTACATATCGAGTCACATCAGACTTCAAACCACCCCACCAGAAGGAATGTCTCACGTCCTTATACATCTTACTCGCTCCTGGATGTACGGAGTAAGGGGTAGCATGAGCCTCACCTAGTATCCTCTGTCTCAAC
AMP0023564	3	84.52	GCACACTGGCCTACATATCGGGCCACATCAGGCTTCAAACCACCCCACCAGAAGGAACGTCTCACGTCCTTATACATCTTACTCGCTCTTGGATGTACGGAGTAAGGGGTAGCATGAGCCTCACCTAGTATCTTCTGTCTCAGC
AMP0004827	3	84.94	ACACACTGTATCACAAATCTGGTTATATCGGCTTCATACAATATAATCATCTCATCTCGTGGTACATCTTACTCGTACTTCAATGTACTGAATAAGGCGTATAGTGGGTATACCGTAATAT
AMP0015557	3	85.78	CCAACTCCCGCTGCAGATCCACTAGTGGTGGAGGAGGCTTCTGAGGAGGTTGCTGAGAGTGCAGTCTTAGCTACAAGGAGTGGTGGGTCTAGGAGACAACATGCCCATACA
AMP0001612	3	86.61	AAGACGTATGAAGAAAACTACATCACTCATGACCTGGAGTTAGCGGCGGTAGTGCATGCTCTTAAGATCTGGCGTCACTATCTCTATGGAGC
AMP0012800	3	87.45	ATCAGTTAGCCACCTTAGAGTTACTTCCTGACCTGTTGGGTGAGATCCGACAGAAGCAGGAGACCTGTCCGACTTTGACCCGGATCCGAGACCGGATGTCACGAGATGGGGTGGTTTTAAGCCTGATGTGGCCCGATATGTAGCCCA
AMP0010521	3	88.29	ATACTGCAGGAGGCCCATTCTACACCTTACTCCGTCCATCCCGATGCGAGTAAGATGTATCAGGGTATACGACGATCTTATTGGTGGGGCAGGCTCAAGCCCGACGTTGCTAGATATGTAGCCCAATATGC
AMP0017092	3	89.12	CGTACAACAACCCTAAACATGTGCAAACCGTCGACCCTCCCTCTCCCCACCTTGCCGTCCTCGTCAAAGTCACTCTACCGCCATCCCTCAGCGACCCTTCGTGC
AMP0014808	3	89.54	CACACGAAGGAAGGGCGTACAAAACGGAAACTTCGATCGCTGGAGGGAGAGATCCGCTGAATGTATCTGGACGCCAAGAATAACTGGCTGCG
NOR0010615	3	89.96	ATACTGCAGGAGGCCCATTGTACACCTTACTCCGTCCACCCCGGCGCGAGTAAGATGTATCAGGATATACGACGATCTTATTAGTGGGACGGGCTCAAGCCCGACGTGGCTAGATATGTAGCCCAGTGTGC
AMP0002913	3	91.21	AAGACGTATGAGGAGAACTACCCCACTCATGACCTGGAGTTAGCAGCGGTAATGCATGCTCTTAAGATCTGGCGTCATTATCTCTATGGAGC
AMP0021733	3	92.05	GCACACTGAGCCACAAATCTGGCTACATTGGGCTTCAGCCCTCCCCACCAAAATGAACGTCTCACATCATGGTACATCTTACTCGTACCAGGGTGTACTGAGTAAGGTGTACAGTGAGCCTCCTGTAATATCCGTTGTCTTA
AMP0003010	3	92.47	AAGACGTATGAGGAGAACTACCCGACTAATGATCTAGAGTAAGCAGCGGTAGTTCATGGTTTGAAGATCTGGATACATTACCTGTATGGTGC
NOR0020660	3	92.89	GCACACTAGGCTACATACCGGGCCACATCAGGCTTCAAACCACCCCACCAAAAGGAACGTCTCACGTCCTTATACATCTTACTCGCTCCTGGATGTACGGAGTAAGTGGTAGCATGAGCCTCACCTAGTATCCTCTGTCTCAGC
NOR0025394	3	93.3	GCACACTGGGCTACATATCGGGCCACATCAGGCTTCAAACCACCCCACCAGAAGGAACGTCTCACGTCCTTATACATCTTAATTGCTCCCGGATGTACGGAGTAAGGGGTAGCATGAGCCTCACCTAGTATCCTCTGTCTCAAC
AMP0023570	3	93.72	GCACACTGGCCTACATATCGGGCCACATCAGGCTTCAAACCACCCCACCAGAAGGAACGTCTCACGTCCTTATACATCTTATTCGCTCCTGGATGTACGGAGTAAGGGGTAGCATGTGCCTCACCTAGTATCCTTTGTCTCAGC
AMP0004834	3	94.14	ACACACTGTATCACAAATCTGGTTATATCGGCTTCATACAATATAATCATCTCATCTCGTGGTACATTTTACCCGTACCTGAATGTACCGAATAAGGCGTACAGTGGGTATACCGTAATAT
AMP0025016	3	94.56	GCACACTGGGCTACATATCGGGCCACATCAGACTTCAAACCACCCCACCAGAAGGAATATCTTACGTCCTTATACATCTTACTCGCTCCTGGATGTACGGAGTAAGGGGTAGCATGAGCCTCACCTAGTATCCTCTGTCTCAGC
NOR0004739	3	94.97	ACACACTGGGCTACATATCGGGCCACATCAGGCTTCAAACCACCCCACCAGAAGGAACGTCTCACGTCCTTATACATCTTACTCGCTCCTGGATGTACGGAGTAAGGGGTAGCATGAGCTTCACCTAGTATTCTCTGTCTCAGC
AMP0022636	3	96.23	GCACACTGAGCTACATACCAAGTCACATCGGGCTTCAAACTACCCCACCAGAAGGACCGTCTCACATCCTTGTACATCTTACTCGCTCCAGGATGTACTGAGTATGGGGTAGCATGAGCCTCACCTAGTATCCTCTGTCTCAAC
NOR0022678	3	97.07	GCACACTGAGCTACATACCGAGCCACATCAGGCTTCAAACCACCCCACCAGAAGGAACGTCTAACGTCCTTATACATCTTACTCGCCCCAGGATGCACTGAGTATGGGGTAGCGTGAGCCTCACCTAATATCCTCTGTCTCAAC
AMP0020012	3	97.9	GCACAATGGGCTACATATCGGGCCACATCAGGCTTCAAACCACCCCACCAAAAGGAACGTCTCACGTCCTTATACATCTTACTCGCTCCTGGATGTACGGAGTAAGGGGTAGCATGAGCCTCACCTAGTATCCTCTGTCTCAGC
AMP0030191	3	99.16	GGATGAAACACAAGATCTACTGGGTATTCTTAATTAGAAGATTAATCAAATATTTCATGTCAACACCCTTTCTCTTA
AMP0002123	3	100.84	AAGACGTATGAGGAGAACTACCCCACACATGATCTAGAGTTCGCTGAAAATAGTCCATGCTCTTAAGATCTGGCGACACTATCTTTATGGGGC
AMP0001671	3	103.38	AAGACGTATGAAGAGAACTACCCAACACATGATCTAGAGTTGGCTGCAGTAGTGCATGCCCTTAAGATCTGGCGACACTACCTCTATGGGGC
AMP0002134	3	105.06	AAGACGTATGAGGAGAACTACCCCACACATGATCTAGAGTTGGCTACAGTAGTCCATGCTCTTAAGGTCTGGCGACACTATCTTTATGGGGC
AMP0014933	3	108.46	CACCGCTCCAGCACAGAAGCTCCGGCCAGGCGGCCACCGGCCCACCTGCAGTCTCGATTTGGCGCAGTCTCGATTTGGCGCAGTGCTGCGTGCGCTATCCTTCCCGGCTTCACTGCGTTGTGAGTCTTGTGAC
AMP0024702	3	111.86	GCACACTGGGCTACATACCGGGCCACATCAGGCTTCAAACCACCCCACCAGAAGAAACGTCTCACGTCCTTATACATCTTACTCGCTCCTGGATGTACGGAGTAAGGGGTAGCATGAGCCTCACCTAGTATCCTCTGTCTCAAC
AMP0025388	3	117.91	GCACACTGGGCTACATATCGGGCCACATCAGGCTTCAAACCACCCCACCAGAAGGAACGTCTCACGTCCTTATACATCTCACTCGCTCCTGGATGTACGGAGTAGGGGGTAGCATGAGCCTCACCTAGTATCCTCTGTCTCAAC
AMP0001730	3	121.74	AAGACGTATGAAGAGAACTACCCCACCCATGACCTGGAGTTAGCTGCAGTAGTACATGCCCTTAAGATTTGGCGTCATTATCTCTACCGGGC
AMP0014236	3	123.42	ATTCTACCGTGAATGATTGCGAAAAAGACGAAACAAAATATGGGCTATTGGGCCTTCTGGGATGCGGCTCGTCAAGAAC
AMP0026651	3	124.26	GCACACTGGGCTACATATCGGGCCACATCAGGCTTCAAACCACCCCACTAGAAGGAACGTCTCACGTCCTTATACATCTTAATCGCTCCTGGATGTACAGAGTAAGGGGTAGCATGAGCCTCACCTAGTATCCTCTATCTCAAC
AMP0026032	3	125.1	GCACACTGGGCTACATATCGGGCCACATCAGGCTTCAAACCACCCCACCAGAAGGAACGTCTCACGTCCTTATACATCTTAGTCGCTCCTGGATGTACGGAGTAAGGGGTAGCATGAGCCTCACCTAGTATCCTCTGTCTCAAC
AMP0026873	3	125.52	GCACACTGGGCTACATATCGGGCCACATCAGGCTTCAAACTACCCCACCAGAAGGAACGTCTTACATCCTTATACATCTTACTCGCTCCTGGATGTACGGAGTAAGGGGTAGCATGAGCCTCACCTAGTATCCTCTGTCTCAGC
AMP0018948	3	126.78	GACTCTGTAGACATTACCAGCCACATCTTGAGACCGCCAGACAGTTACGTCTTCATCTCCAACATGAAACATAGCCACAATCGACCTTCTGCATACTCGACTCCGGTAAGTCCCGCCC
AMP0003410	3	128.88	AAGATGTATGAGGAGAACTACCCCACTCATGACCTGGAGTTAGCAGCGGTAGTGCATGCTCTTAAGATCTGGCGTCATTATCTCTATGGAGC
AMP0019945	3	129.3	GCAAACTGGGCTACATATTGGGCCACATTAGGCTTCAAACCACCCCACCAGAAGGAACGTCTCACGTCCTTATACATCTTACTCGCTCCTGGATGTACGGAGTAAGGGGTAGCATGAGCCTCCCCTAGTATCCTCTGTCTCAGC
AMP0014056	3	138.19	ATTAATGAGCATGCTTTTGAAGGTATCATTACGGTTTTCCAAAATAAGTGGGAGCTGGGGGGGCCGGTGTAGGTAGGTTGGTAGGGTTGTTTGGTGGGGAAGTTGTACAGTCTGAATTTGAATGTTTTGGGAGGG
AMP0023439	3	143.37	GCACACTGAGCTACGTACCGAGCCACGTCGGGCTTCAAACCACCCCACTAGAGGAAACGTCTCACGTCCTTGTACATCTTACTCGCTCCAGGGTGTACTGAGTATGGGGTAGCATGAGCCTCACCTAATATCCTCTGTCTTAAC
AMP0019836	3	148.54	GATGAGACAGAGGATACTAGGTGAGGCTCATGTTACCCCTTACTCCGTACATCCAGGAGCGAGTAAGATGTATAAGGACGTAAGATGTTCCTTCTGGTGGGGTGGTTTGAAGCCTGATGTGGCCCGATATGTAGCCCAGTGTGC
AMP0003022	3	154.61	AAGACGTATGAGGAGAACTACCCTACACACGATATAGAGTTAGCGGCAGTAGTCCATGCTCTTAAGATCTGGCG
AMP0017057	4	0	CGGTTTTGCTCGTATTTTGGTCGACATCCAAGCTTCCCGACCACTCCTTCGTGAGATCACTCTTACTGGACCCGATGGTTACTCCTCCACCCAGAAGGTCACCTA
NOR0006591	4	13.8	AGACTTCAGACCACCCCACTAGAAGGAAGGTCTCACATCCTTGTACATCTTGCCCGCCCCGAGATGTAAAGAGTATGAAGTAGCATGAGCCTCACCTAATATCCTCTGCCTCAGC
NOR0030982	4	15.06	GTTGAGACAGAGGATACTAGGTGAGGCTCATGCTACCCCATACTCAGTACATCTTGGAGCGAGTAAGATGTACAAGGATGTGAGACGGTCCTTCTGGTGGGGTTGTTTGAAGCCTAACGTGGCTCGGTATGTAGCTCAGTGTGA
NOR0028882	4	21.09	GCACACTGGTCTACGTATCTAGCCACGTCGGGCTTCAGCCCGCCCCACCAATAAGATCGTCGTATATCCTGATACATCTTACTCGCGCCCGGGTTGACGGATTAAGGTGTAGAACTGGCCTCCTGCAGTATACGTTGTCTCAAC
AMP0024764	4	28.02	GCACACTGGGCTACATATCAGGCCACATCAGGCTTCAAACCACCCCACCAGAAGGAACGTCTCACGTCCTTATACATCTTACTCGCTCCTGGATGTACGGAGTAAGGGGTAGCATGAGCCTCACCTAGTATCCTCTGCCTCAAC
AMP0023501	4	29.7	GCACACTGAGTTGCATACCGAGTCACATCGGGCTTCAAACCACCCCACCAGAAGGACCATCTCACATCCTTGTACATCTTACTCGCTCCAGGATGTTCTGAGTATGGGGTAGCATGAGCCTCACCTAGTATCCTTTGTCTCAAC
AMP0025912	4	31.39	GCACACTGGGCTACATATCGGGCCACATCAGGCTTCAAACCACCCCACCAGAAGGAACGTCTCACGTCCTTATACATCTTACTCGCTCCTGGATGTATAGAGTAAGGGGTAGCATGAGCCTCACCTAGTATCCTCTGTCTCAAC
AMP0017270	4	32.65	CGTCCCTGGCTGAGGAAGAACGTGAAGGAGAAGCGGCTAGGGCAAAGTCACGTTGGAAGGGGAGAAGAGAGATAGCAGTTTTACGGCC
AMP0015403	4	33.48	CATCCCTGGCTGAGGAAGAACGTGAAGGAGAAGCGGCTTGGGCAAAGTCACGTTGGAAGGGGAGAAGAGAGATAGCAGTTTTACGGCC
AMP0001642	4	34.32	AAGACGTATGAAGAAAACTACCCCACTCATGACCTAGAGTTAGCTGCTGTAGTACATGCTCTTAAGATCTGGCGTCATTATCTCTATGGTGC
AMP0025128	4	35.16	GCACACTGGGCTACATATCGGGCCACATCAGGCTTCAAACCACCCCACCAAAAGGAACGTCTTACGTCCTTATACATCTTACTCGCTCCGGGATGTACGGAGTAAGGGGTAGCGTGAGCCTCACCTAGTATCCTCTGTCTCAGC
AMP0002970	4	35.99	AAGACGTATGAGGAGAACTACCCCACTCATGATCTAGAGTTGGCTGCGGTAGTCCATGCTCTTAAGATCTGGCGACACTATCTTTATGGGGC
AMP0028666	4	37.68	GCACACTGGGCTACATATTGGGCCACATCAGGCTTCAAACCACCCTACCAGAAGGAACGTCTGTCTCAGCTCCTGGATGTACGGAGTAAGGGGGTAGCATGAGCCTCACCTAGTATCCTCTGTCTCAGC
AMP0020284	4	39.79	GCACACTAAGCTACATAACGGGCCACATCGGGCTTCAACCCGCCCCACCAGAAGGAACGTCTCACGTCCTTATACATCTTACTCGCTCCTGGATGTACGGAGTACGGTGTAGCATGAGCCTCACCTAGTATCCTCTATCTCAGC
AMP0020288	4	41.04	GCACACTAAGCTACATAACGGGCCACATCGGGCTTCAACCCGCCCCACCAGAAGGAACGTCTCACGTCCTTATACATCTTACTCGCTCCTGGATGTACGGAGTACGGTGTAGCATGAGCCTCACCTAGTATCCTCTGTCTCAAC
AMP0021681	4	45.75	GCACACTGAGCCACAAATCTGGCTACATCGGGCTTCAACACTCCCCACCAAAATGAATGTCTCACATCATGGTACATCTTACTCGTACCAGGGTGTACTAAGTAAGGTGTACAGTGAGCCTCCTGTAATATCCGTTGTCTCA
Toyo0008367	4	48.28	AGGCTTCAGACCACCCCACCAGAAGGAATGTCTCACATCCTTGTACATCTTGCTCGCTCCGGGATGTACTGAGTATGGAGTAGCATGAGCCTCACCTAATATCCTCTACCTCAGC
NOR0030518	4	49.54	GGGCTTCAAACCACCCCACCAGAAGGAACGTCTCGCATCCTTGTACATCTTACTCGCTCCAGGATGTACTGAGTATGGGGCAGCATGAGCCTCACCTAATATCCTCTGTCTCAAC
AMP0030804	4	50.8	GTACACTAAGTTACATACCAAGCCACGTCGAGCTTCAAACCACTCCACTAGAAGGAATGTCTCACATCCTTGTACATCTTACTCGCTCCAAGATGTACTGAGTATGGGGTAGTATGAGCCTCACCTAATACCCTCTGCCTCGAC
AMP0013236	4	51.64	ATCCGGGCAGAATGTCTCTCTCATGAGACGCAACAACTGGTCCATCCTGGTCACACCCCCTCTCACCGACCTCCACCAGTACTCGGCCTCCCCTCTAAACAATGTCTGAACTATCTC
NOR0030609	4	53.74	GGGCTTCAAACCACCTCACCAAAAGGAACGTCTCACGTCCTTGTACATCTTGCTCGCTCCTGGATGCACTGAGTATGGTGTAGCATGGGCCTCACCCAATGTCCGTTGTCTCAAC
NOR0030644	4	55.85	GGGCTTCAGACCACCCCACCAGAAGGAACGTCTCACGTCCTTGTACATCTTGCTCGCTCCCAGATGCACTGAGTATGGTGTAGCATGGGCCTCACCCAATATCCGTTGTCTCAAC
AMP0021866	4	57.53	GCACACTGAGCCTCAAATCTGGCTACATTGGGCTTCAACCCTCCCCACCAAAATGAACGTCTCACATCATGGTACATCTTACTCGTACTAGGGTGTATTGAGTAAGGTGTACAGTGAGCCTCCTGCAATATCCGCTATCTCA
AMP0021720	4	60.49	GCACACTGAGCCACAAATCTGGCTACATCGGGTTTCAACCCTCCCCACCAAAATGAACGTCTCACATCATGGTACATCTTACTCGTACCACGGTGTACTGAGTAAGGTGTACAGTGAGCCTCCTACAATATCCGCTGTCTCA
AMP0009127	4	60.91	ATACTACAAGAGGCCCATTCTACAACTAACTCCGTCCACCCAGGCGCGAGTAAGATGTATCAAGATATACGACGATCTTATTGGTGGGGCGGGCTCAAGCCCGACGTGGCTAGATATGTAGCCTAGTGTGC
AMP0000993	4	61.32	AACATCGGACAGGTCTCCTGCTTCTGTCGGATCTCACCCAACAGGTCAGGAAGAAATTCTAAGGTGGCTAACTGAT
AMP0020764	4	62.16	GCACACTAGGCTACATATCGGGCCACATCAGGCTTCAAACCACCCCACCAGAAGGAACGCCTCACGTCCTTATACATCTTACTCGCTCCCGGATGTACGGAGTAAGGGGTAACATGAGCCTCACCTAGTATCCTCTGTCTCAGC
NOR0026584	4	63.84	GCACACTGGGCTACATATCGGGCCACATCAGGCTTCAAACCACCCCACCAGAATGAACGTCTCACGTCCTTATACATCTTACTCGCTCCTGGATGTACGGAGTAAGGGGTAGCATGAGCCTCACCTAGTATCCTCTGTCTCAGC
NOR0008327	4	65.52	AGGCTTCAAACCACCCCACCAGAAGGAACGTCTCACATCCTTGTACATCTTACTTGCTCCAGGATGTACTGAGTATGGGGTAGCATGAGCCTCACCTAATATCTTCTGTCTCAAC
AMP0025330	4	69.78	GCACACTGGGCTACATATCGGGCCACATCAGGCTTCAAACCACCCCACCAGAAGGAACGTCTCACATCCTTGTACATCTTACTTGCTCCAGGATGTACTGAGTATGGGGTAGCATGAGCCTCACCTAATATCTTCTGTCTCAAC
NOR0030653	4	71.46	GGGCTTCAGACCACTCCACCAGAAGGTACGTCTCACGTCCTTGTACATCTTGCTCACTCCTGGATGTACTGAGTATGGGGTAGCATGAGCCTCACCTAACATCCTCTGTCTCAAC
Toyo0008289	4	71.88	AGGCGGCAAAGCAGCAGGGCGACACCCGCGACGGTGGCAACAACGGAGACCGCAACAACCAGGGGTGAGTAACGTGAGTCACACCTCCTCCGGCGGCGGGACGAGTGGTCATGGTAGAGAAATGGTCCGTCCGATGGTGGTTGGTTG
AMP0009130	4	72.29	ATACTACAAGAGGCCCATTCTACAACTAACTCCGTCCACCCAGGCGCGAGTAAGATGTATCAGGATATACGACGATCTTATTGGTGGGGCGGGCTCAAGCCCGACGTGGCTAGATATGTAGCCTAGTGTGC
AMP0009201	4	72.71	ATACTACAGGAGGCCCATTCTACACTTTACTCCGTACACCCGGGCGCGAGTAAGATTTATCAGGATATGCAGCAATCTTATTGGTGGGGCGGACTTAAGCCCGACGTGGCTAGATATGTAGCCCAGTGTGC
AMP0017106	4	73.55	CGTACAACAACCCTAAAGATGTGCAAACGGTCGACCCTCCCTCTCCCCACCTTGCTGTCCTCGTCAAAGTCACTCTACCGCCATCCCTCAGCGACCCTTCGTGC
AMP0019428	4	74.38	GAGCTTCAAACCACCCCACCAGAAGGAACGTCTCACATCCTTGTACATCTTACTCGCTCCAGGATGTACTGAATATGGGGTAGCATGAGCCTCACCTAATATCCTTTGTCTCAAC
AMP0020182	4	74.8	GCACACCGGGCTACATATTGGGCCACATCAGGCTTTAAACCTCCCCACCAGAAGGAACGTCTCACGTCCTTATACATCTTACTCGCTCCTGGATGTACGGAGTAAGGGGTAGCATGAGCCTCACCTAGTATCCTATGTCTCAGC
Toyo0030452	4	75.22	GGGCTTCAAACCACCCCACCAAAAGGAACGTCTCACATCCTTGTACATCTTACTCGCTCCGGGATATACTGAGTATGGGGTAGCATGAGCCTCCCCTAATATCCTCCGTCTCAAC
NOR0020518	4	75.64	GCACACTAGGCTACATACCGAGCCACATCAGGCTTCAAACCACCCCACCAAAAGGAACGTCTCACGTCCTTATACATCTTACTCGCTCCTAGATGTACGGAGTAAGGGGTAGCATGAGCCTCACCTAGTATCCTCTGTCTCAGC
AMP0029677	4	76.05	GCGCACTGAGCTACATACCGAGTCACATCGGGCTTCAAACCATCCCACCAAAAGGATCGTCTCACATCCTTGTACATCTTTCTCGCTCCAGGATGTACTGAGTATGGGGTAGCATGAGCCTCACCTAGTATCCTCTGTCTCAAC
Toyo0019435	4	76.47	GAGCTTCAAACCACCCCACTAGAAGGAACGTCTCACATCCTTGTACATCTTACTCGCTCCAGGATGTACTGAATATGGGGTAGCATGAGCCTCACCTAATATCCTTTGTCTCAAC
AMP0026887	4	79.86	GCACACTGGGCTACATATCGGGCCACATCAGGCTTCAAAGCACCCCACCAGAAGGAACGTCTTACGTCCTTATACATCTTACTCGCTCCTGGATGTACGGAGTAAGGGGTAGCATGAGCCTCACCTAGTATCCTCTGTCTCAAC
AMP0025467	4	83.26	GCACACTGGGCTACATATCGGGCCACATCAGGCTTCAAACCACCCCACCAGAAGGAACGTCTCACGTCCTTATACATCTTACTCGCTCCTAGATGTACGAAGTAAGGGGTAGCATGAGCCTCACCTAGTATCCTCTGTCTCAGC
AMP0010094	4	84.52	ATACTGCAAGAGGCCCATTTTACACCTTACTCCGTCCACCCGGGCGCGAGCAAGATGTATCAGGATATACGACGATCTTATTGCTGGGGCGGGCTCAAGCCCGACGTGGCTAGATATGTAACTCATTGTGC
AMP0023765	4	86.62	GCACACTGGGCCATATATCGGGCCACATCAGGCTTCAAACCACCCCACCAGAAGGAACGTCTCACGTCCTTATACATCTTACTCGCTCCTGGATGTACGGAGTAAGGGGTAGCATGAGCCTCACCTAGTATCCTCTGTCTCAGC
AMP0031155	4	89.15	TGACCACCAAACAATAAATTCCTCCATGAATTTTGTGACTCACTTGGATTATCATTGGTAGTCGCAGGGCCATAGGGATCCCCCA
AMP0003359	4	92.11	AAGATGTATGAGGAGAACTACCCCAAACATGATCTAGAGTTGGCTGTAGTAGTCCATGCTCTTAAGATCTGGCGACACTATCTTTATGGGGC
AMP0029083	4	93.37	GCACATTGGGCTACATATCGGGCCACATCAGGCTTCAAACCACCCCACCAGAAGGAACGTCTCACGTCCTTATACATCTTACTCGCTCCTGGATGTACGGAGTAAGGGGTATCATGAGCCTCACCTAGTATCCTCTGTCTCAAC
AMP0024096	4	93.79	GCACACTGGGCTACATACCGAGCCACATCAGGCTTCAAACCACCCCACCAGAAGGAACATCTCACGTCCTTATACATCTTACTCGCTCTTGGATGTACGGAGTAAGGGGTAGCATGGGCCTCACCTAGTATCCTTTGTCTCAAC
AMP0002738	4	95.05	AAGACGTATGAGGAGAACTACCCCACCCATGACCTGGAGTTGGCTGCGGTAGTACATGCTCTTAAGATCTGGCGTCACTATCTCTATGGGGC
AMP0001944	4	96.73	AAGACGTATGAAGAGAACTACCCGACACATGATCTAGAGTTGGCTGCAGTAGTGCATGCTCTTAAGATCTGGCGACACTACCTCTATGGGGC
AMP0016697	4	99.26	CGGCCGCAACACCATCACGTCCCGCTAGGCGTAGGGTACGCCGGTAGAGGGATCCACTTGCTCACCGTCGGATCGACGATCTGACAGATCAGATGATAGACTCCTATGCTGCCC
AMP0003212	4	100.94	AAGACGTATGAGTAGAACTACCCCACCCATGATCTGGAGTTAGCTGCAGTAGTACATGCCCTTAAGATTTTGCGTCATTATCTCTATGGGGC
AMP0001467	4	101.78	AAGACATAGGAGGTGTAACACCCCAAATCTACGATACTCGGAGTGCTACATTGGGCTAGGATCTCACAATGGATCCTGACCCTAGCTTGACAACAAGT
AMP0020110	4	102.62	GCACACCGGGCTACATATCGGGCCACATCAGGCTTCAAACCACCCCACCAGAAGGAACGTCTAACGTCCTTATACATCTTACTCGCTCCTGGATGTACGGAGTAAGGGGTAGCATGAGCCTCACCTAGTATCCTCTGTCTCAGC
AMP0021192	4	103.03	GCACACTAGGCTACATATCGGGCCACATCAGGCTTCAAATCACCCCACCGGAAGGAACGTCTTACGTCCTTATACATCTTACTCGCTCCTGGATGTACGGAGTAAGGGATAGCATGAGCCTCACCTAGTATCCTCTGTCTCAGC
AMP0004743	4	103.87	ACACACTGGGCTACATATCGGGCCACATCAGGCTTCAAACCACCCCACCAGAAGGAACGTCTCACGTCCTTATACATCTTACTCGCTCCTGGGTGTACGGAGTAAGGGGTAGCATGAGCCTCACCTAGTATCCTCTGTCTCAAC
AMP0010096	4	105.55	ATACTGCAAGAGGCTCATTCTACACCTTACTCCGTCCACCCGGGCACGAGTAAGATGTATCAGGTTATACGGCGATCTTATTGGTGGGGCGGGCTCAAGCCCGACGTGGCTAGATATGTAGCCCAGTGTGC
NOR0010050	4	107.23	ATACTATAGGAGGCCCATTCTACACCTTACTGCATCCACCCCGGCGCGAGTAAGATGTATTAGGATATATGCCGATCTTATTGGTGGGGCCAGCTCAAGCCCGACGTGGCTAAATATGTAGCCCAGTGTGC
NOR0011017	4	108.07	ATATTGCAAGAGGCCCATTCTAAACCTTACTCCGTCAACCGGGCGCGAGTAAGATGTATCAGGATATACGGAGATCTTATTGGTGGGGCGGGCTCAAGCCCGACGTGGCTAGATATGTAGCCCAGTGTGC
AMP0017310	4	110.6	CTAACACCGGCAGGCCCAGTATTCCCACCGTTGACGTTAATGATGAGGTCACGGAGGATGAGAGCAACACCACCACCACCACCTCCACCTCAGCGCAGATC
AMP0020066	4	117.56	GCACACCGAGCCACAAATCTGGCTACGTCGGGCTTCAGCCCTCCCCACCAATATGAACGTCTCACATCTTGGTATATCTTACTCGTACCAGGGTGTACTGAGTAAGGTGTACAATGAGCCTCTTGTAAAATCCGTTGTCTCA
AMP0003418	5	0	AAGATGTATGAGGAGAACTATCCTACAAACAATCTAGAGTTAGCGGACGTAGTCCATGCTCTTAGATCTGGCG
Toyo0003422	5	2.54	AAGATGTATGAGGAGAACTATCCTACAAACGATCTAGAGTTAGCGGAAGTAGTCCATGCTCTTAAGATCTGGCG
AMP0019913	5	4.22	GATTGCTGAATTGGATCCATCCTTTGGCCAAGAGTTCTTGGCTCTTTATCTACACGAGCGGCTCTCGCACCCCCAGCCGGGACAAGATAATTGGC
AMP0005452	5	7.63	ACCGAGGCGGAAGGTACTCACCCGTCCAGCCTACTCGTCACACACTTGGAGAAGGACCGTAGCTCGGTTCAGTTCTACACGT
AMP0005270	5	11.04	ACCAGCGGGATTACCTCGACCATGGTCTTCCTAGATCTTTCTCCCATCGTCATGTCTACCCCTCGTGTTACACACACGGTCGGGACTTCCTTTGAGT
AMP0023526	5	12.72	GCACACTGGACTACATATCGGGCCACATCAGGCTTCAAACCACCCCACCAGAAGGAACGTCTCACGTCCTTATACATCTTACTCGCTCTTGGATGTACGGAGTAAGGGGTAGCATGAGCCTCACCTAGTATCCTCTGTCTCAGC
NOR0015601	5	14.83	CCAGATAAGACCGTCTCAGTTGGCGAAGAACATCTCGGTCGAGGCGTTCTGACAGCATCCGAGATGTATCTCAGTCAA
AMP0028367	5	22.3	GCACACTGGGCTACATATCTAGCCACGTCGGGCTTGAGCCCGCCCCACCAATAAGATCGTCGTATATCCTGATACATCTTACTCGTGCCGGGGTGGACGGAGTAAGGTGTAGAATGGGCCTCCTGCAGTATACGTTGCCTCAAC
AMP0001938	5	27.94	AAGACGTATGAAGAGAACTACCCCACTCATGATCTGGAGTTAGTAGCAGTAGTGCACGCTCTTAAGATCTAGCGTCATTATCTCTATGGAGC
AMP0010971	5	31.79	ATATTAGGTGAGGCTCATGCTACCCCATACTCAGTACATCCTGGAGCGAGTAAGATGTACAAGGACGTGAGACGTTCATTCTGGTGGGGTGGTTTGAAGCCCGACGTGGCTCGGTATGTAGCTCAGTGCGC
AMP0002017	5	32.63	AAGACGTATGAGGAGAACCACCCCACACATGATCTAGAGTTGGCTGTAGTAGTTCATGCTCTTAAGATTTGGCGTCACTATCTCTATGGGGC
Toyo0002318	5	33.05	AAGACGTATGAGGAGAACTACCCCACACATGATCTAGAGTTGGCTGTAGTAGTTCATGCTCTTAAGATCTGGCATCACTATCTCTATGGGGC
AMP0023722	5	33.89	GCACACTGGGCCACATACCGAGCCACATCAGGCTTCAAACCACCCCACCAAAAGGAACGTCTCACGTCCTTATACATCTTACTCGCTCCTGGATGTACGGAGTAAGGGGTAGCATGAGCCTCACCTAGTATCCTCTGTCTCAGC
AMP0025053	5	34.73	GCACACTGGGCTACATATCGGGCCACATCAGGCTTCAAACACCCCACCAGAAGGAACGTCTCACGTCCTTATACATCTTACTCGCTCCTGGATGTACGGAGTAAGGGGTAGCATGAGCCTCACCTAGTATCCTCTGTCTCAGC
AMP0021261	5	35.57	GCACACTAGGCTACATATCGGGCCACATCGGGCTTCAAACCACCCCACCAGAAGGAACGTCTCACGTCCTTATACATGTTACTCGCTCCTGGATGTACGGAGTAAGGGGTAGCATGAGCCTCACCTAGTATCCTCTGTCTCAGC
AMP0021259	5	35.99	GCACACTAGGCTACATATCGGGCCACATCGGGCTTCAAACCACCCCACCAGAAGGAACGTCTCACGTCCTTATACATGTTACTCGCTCCTAGATGTACGGAGTAAGGGGTAGCGTGAGCCTCACCTAGTATCCTTTGTCTCAGC
AMP0024053	5	36.4	GCACACTGGGCTACATACCGAGCCACATCAGGCTTCAAACCACCCACCAGAAGGAACGTCTCACGTCCTTATACATCTTACTCGCTCCTGGATGTACTGAGTAAGGGGTAGCATGAGCCTCACCTAGTATCCTCTGTCTCAAC
AMP0001936	5	40.25	AAGACGTATGAAGAGAACTACCCCACTCATGATCTGGAGTTAGTAGCAGTAGTGCACGCTCTTAAGATCTACCGTCATTATCTCTATGGAGC
AMP0001796	5	46.79	AAGACGTATGAAGAGAACTACCCCACTCATGACCCGGAGTTAGCAGCAGTAGTGCACTCCCTTAAGATCTGGCGTCATTATCTCTATGGAGC
AMP0022924	5	49.33	GCACACTGAGCTACATACCGAGCCACGTCGGGCTTCAAACCACCCCACCAGAAGGAACGTCTCACGTCCTTGTACATCTTACTTGCTCTAAGATGTACTGAGTATGGGGTAGCTTGAGCCTCACCTAATATTCTCTGTCTCAAC
AMP0015297	5	51.87	CAGTTTCCAAAGCAAGTGAGATGGTGTCAACTGAAGATCACCTTGGTTCACCACCTCGGACCAACCC
AMP0030476	5	53.55	GGGCTTCAAACCACCCCACCAGAAAGACTGTCTCACATCCTTGTACATCTTACTCGCTCCAGGATGTACTGAGTATGGGGTAGCATGAGCCTCACCTAGTATCCTTTGTCTCAAC
AMP0027036	5	54.81	GCACACTGGGCTACATATCGGGCCACATCAGGCTTTAAACCACCCCACCAGAAGGAACGTCTCACGTCCTTATACATCTTACTCGCTCCTAGATGTACGGAGTAAGGGGTAGCATGAGCCTCACCTAGTATCCTCTGTCTCAGC
AMP0022982	5	55.23	GCACACTGAGCTACATACCGAGCCACGTCGGGCTTCAAACCACCCCAGCAGAAGGAACGTCTCACGTCCTTGTACATCTTACTCGCTTCAGGATGTACTGAGTATGGGGTAGCATGAGCCTCACCTAATATTCTCTGTCTCAAC
AMP0004110	5	56.07	AATAATTTGCATCCTATTGCCAAACTTCCATAGGAGCCTTAGCTTTCGTTCCATAACCGGAAAAGCATTAGGGAAGC
AMP0001565	5	56.9	AAGACGTACGAAGAGAACTACCCCACTCATGACCTGGAGTTAGCAGCAGTAGTGCACGCTCTTAAGATCTGGCACCATTATCTCTATGGAGC
AMP0002454	5	57.74	AAGACGTATGAGGAGAACTACCCCACCCATGACCTGGAGTTAGCAGTGGTAGTGCATGCTCTTAAGATCTGGCGTCATTATCTCCATGGAGC
AMP0022785	5	58.16	GCACACTGAGCTACATACCGAGCCACGTCAGGCTTCAAACCACCCCACCAGAAGAAATGTCTCACATCCTTGTACATCTTACTCGCTCCAAGATGTACTGAGTATGGGGTAGCATGAGCCTCACCTAATATCCTCTGTCTCAAC
AMP0027416	5	58.58	GCACACTGGGCTACATATCGGGCCACATCGGGCTTCAAACCACCCCACCAGAAGGAACGTCTCACGTCCTTATACATCTTACTCGCTCCTGGATGTACGGAGTAAGGGGTAGTGTGAGCCTCACCCAGTATCCTCTGTCTCAGC
NOR0022627	5	64.63	GCACACTGAGCTACATAATGGGCCACATCGAGCTTCAACCCGCCCCACCAGAAGGAACGTCTCACGTCCTTATACATCTTACTCGCTCTTGGATGTACGGAGTTCGGTGTAGCATGAGCCTCACCTAGTATCCTCTGTCTCAGC
AMP0001793	5	72.54	AAGACGTATGAAGAGAACTACCCCACTCATGACCCGGAGTTAGCAGCAGTAGTGCACGCCCTTAAGATCTGGCGTCATTATCTCTATGGAGC
AMP0013140	5	75.08	ATCAGTTGGCTACCTTGGAGCTACTTCCTAATCTGTTGGGTGAGATCCGATAGAAGCAGGAGATC
AMP0029560	5	78.05	GCGCACTGAGCTACATACCAAGTCACATCGGCTTCAAACCACCCCACCAGAAGGACCGTCTCACATCCTTGTACATCTTACTCGCTCCAGGATGTACTGAGTATGGGGTAGCATGAGCCTCACCTAGTATCTTCTGTCTCAAC
AMP0022911	5	79.31	GCACACTGAGCTACATACCGAGCCACGTCGGGCTTCAAACCACCCCACCAGAAGGAACGTCTCACGTCCTTGTACATCTTACTCGCTCCAGGATGTACTGAGTATGGGGTAGCATGAGCCTCACCTAATATCCTCTGTCTCAAC
AMP0028148	5	79.73	GCACACTGGGCTACATATCTAGCCACGTCAGGCTTGAGCCCGCCCCACCAATAAGATCGTCGTATATCCTGATACATCTTACTCGCACCCGGGTGGACGGAATAAGGTGTAGAATGGGCCTCCTATAGTATACGCTCCCTCAAC
AMP0020105	5	80.14	GCACACCGGGCTACATATCGGGCCACATCAGGCTTCAAACCACCCCACCAGAAAGAACGTCTCACGTCCTTATAAATCTTACTCGCTCCTGGATGTACGGAGTAAGGGGTAGCATGAGCCTCACCTAGTATCCTCTGTCTCAGC
NOR0010929	5	80.56	ATATTACGGTATACCCACTGCACGCCTTATTCAGTACATTCAGGTACGAGTAAGATGTACCACTAGATGAGACGATTATATTGTATGA
AMP0022797	5	80.98	GCACACTGAGCTACATACCGAGCCACGTCAGGCTTCAAACTACCCCACCAGAAGGAACGTCTCACATCCTTGTACATCTTACTCGCTCTAAGATGTACTGAGTATGGGGTAGCATGAGCCTCACCTAATATCCTTTGTCTCAAC
Toyo0001401	5	81.82	AACTGGAATTTGTGTCGCTCCCTGCAAGACCTCAACTGATCCCGTTGGCGCCGGTGGATTTAGGTCACGTC
AMP0012425	5	83.07	ATCAGTTAGCCACCATAGAGTTACTCCCTGACCTGTTGAGTGAGATCCGACAGAAGCAGGAGACCTGTCCGATGTG
AMP0022951	5	83.49	GCACACTGAGCTACATACCGAGCCACGTCGGGCTTCAAACCACCCCACCAGAAGGACCGTCTCACATCCTTGTACATATTACTTGCTCCAGGATGTACTGAGTATGGGGTAGCATGAGCCTCACCTAGTATCCTCTGTCTCAAC
AMP0026349	5	84.33	GCACACTGGGCTACATATCGGGCCACATCAGGCTTCAAACCACCCCACCAGAAGGAACGTCTTACGTCCTTATACATCTTACTCGCTCCTGGATGTACGGAGTAAGGGGTAGCATGAGCCTCACCTAGTATCCTCTTTCTCAGC
AMP0030511	5	85.17	GGGCTTCAAACCACCCCACCAGAAGGAACGTCTCACGTCCTTGTACATCTTACTCGCTCCAGGATGTACTGAGTATGGGGTAGCATGAGCCTCACCTAATATCCTCTGTCTCAAC
AMP0028668	5	85.58	GCACACTGGGCTACATATTGGGCCACATCAGGCTTCAAACCGCCCCACCAGAAGGAACGTCTCACGTCCTTATACATCTTACTCGCTCCTGGATGTACGGAGTAAGGGGTAGCATGAGCCTCACCTAGTATCCTCTGTCTCAAC
NOR0001288	5	86	AACCTCTAAAGCTGACAAGCGGATATCAGTAACCCGGAACCGGATATCTACCTCCAACTAGATCAAATCTCTCTA
NOR0015660	5	87.26	CCCACAGACGGATCGATGACCTGACGGATCAGGTTATTGATTCATATGCTGCATTGTCACTGGATATCCGCGAGATGCAGGAGAGGCAGCATTATCAGCATATTATGGCCCAGCTTCAGTTCGAGCGCGTCATGGGGTATCCATTCG
AMP0013197	5	89.37	ATCCAACTTCCAAACCCGAATCATCACGGAACCCGCAAGACCCGCCCTGAAGCTCACAGTCACTACAGTCGGGCACATCCCACCCGAGCTCCATGACCGCCCGATCCAGATCCG
AMP0009154	5	90.63	ATACTACAGGAGGCCCATTCTACACCTTACTCCGTCCACCCCGACGCGAGTAAGATGTATCAGGATATACGACGATCTTATTGGTGGGGCGGGCTCAAGCCCGACGTGGCTAGATATGTAGCCTAGTGTGC
AMP0010850	5	92.31	ATAGTGCAGGAGGCCCATTCTACACCTTATACCGTTCACCCGGGCGCGAGTAAGATGTATCAAGATATACGACGATCTTATTGGTAGGGCAGGCTCAAGCCCGACGTGGCTAGATATGTAGCCTAGTGTGC
AMP0014000	5	94	ATGGGCAGAAGGTCCTTCATTCGGTGTTGCTTCTTGGGTTGCACATCTCTCCTTGTTGGACTCTAAGGC
AMP0018131	5	95.68	CTGGGTACGCTACAAAAGTGTGATCGGGCTCAACTATCAGGTCCTCATGGCTGAC
AMP0019411	5	99.97	GAGCGGCAGAGGAGGCGGATGTCTGGACTCTGGAGGAGGCGAGCGACGCTGCGACGCCGGAGGAAGGGGCTGCTGCA
AMP0025294	5	101.66	GCACACTGGGCTACATATCGGGCCACATCAGGCTTCAAACCACCCCACCAGAAGGAACGTCTCACATCCTTATACATCTTACTCGCTCCTGGGTGTACGGAGTAAGGGGTAGCATGAGCCTCACCTAGTATTCTCTGTCTCAGC
AMP0026245	5	102.49	GCACACTGGGCTACATATCGGGCCACATCAGGCTTCAAACCACCCCACCAGAAGGAACGTCTTACGTCCTTATACATCTTACTCGCTCCTGGATGTACAGAGTAAGGAGTAGCATGAGCCTCACCTAGTATCCTCTGTCTCAGC
Toyo0019410	5	102.91	GAGCGGCAGAGGAAGCGGAGGTCTGGACTCTGGAGGAGGCGAGCGACGCTGCGACGCCGGAGGAAGGGGCTGCTGCA
NOR0009547	5	104.17	ATACTAGGTGAGGCTCATGCTACCCCTTACTCCGTACACCCAGGAGCGAGTAAGATGTATAAGGATGTGAGACGTTCCTTCTGGTGGGGTGGTTTGAAGCCTGATGTGGCCCGATATGTAGCCCAGTGTGC
AMP0006604	5	105.85	AGAGAAGGAAGTAGGAGGGATAGAGGAGCTGCTGCTGCAAATGAAGATCAATTATTACCCAAAATGCCCTCAGCCG
Toyo0006605	5	106.27	AGAGAAGGAAGTAGGAGGGATAGAGGAGCTGCTGCTGCAAATGAAGATCAATTATTACCCAAAATGTCCTCAGCCG
AMP0030483	5	106.69	GGGCTTCAAACCACCCCACCAGAAGCAACGTTTCACGTCCTTGTACATCTTGCTCGCTCCTGGATGTACTGAGTATGGGGTAGCATGGGTCTCACCCAGTATCCGTTTTCTCAAC
NOR0015992	5	107.53	CGAACGGTTCACTTCGAGGTTCTGGCAGCAAGTTCATGCCGCCCTAGGTACGAGTCTACAGTTCACGACAGCTTATCATCCTCAGACCGATGGTCAATCTGAGCGGACCATCCAGACTTTGAAGGACATGTTGCG
AMP0014244	5	108.36	ATTCTGCAGGAGGCCCATTCTACACCTTACTCCGTCCATCCCGGCGCGAGTAAGATGTATCAGGATATACGACGATCTTATTGGTGGGGAGGGCTCAAGCCCGACGTGGCTAGATATGTAGCCCAGTGTGC
AMP0022526	5	110.05	GCACACTGAGCTACATAACGGGCCACATCGGGCTTCAACCCGCCCCACCAGAAGGAACGTCTCACGTCCTTATACATCTTACTCGCTCCTGGATGTACGAAGTACGGGGTAGCATGAGCCTCACCTAGTATCCTCTATCTCAGC
AMP0017276	5	112.59	CGTCTTCGTCTTCATCAGGAACCATAGCCACAGCCGACCTTCTACATACACGACTCCGGTAAGTCCCGCCC
AMP0030091	5	118.23	GGACTTCAAACCACCCCACCAGAAGGACCGTCTCACATCCTTGTACATCTTACTCGCCCCAGGATGTACTGAGTATGGGGTAGCATGAGCCTCACCTAGTATCATCTGTCTTAAC
AMP0002669	5	119.49	AAGACGTATGAGGAGAACTACCCCACCCATGACCTGGAGTTAGCTGCGGTAGTACATGCTCTTAAGATCTGGCGTCACTATCTCTATGGAGC
NOR0016610	5	120.32	CGGACGGTTCACTTCGAGGTTTTGGCAGCAGGTTCATGCCGCCCTAGGTACGAGTCTACAGTTCACGACAGCTTATCATCCTCAAACCGATGGTCAGTCTGAGTGGACCATCCAGACTTTGGAGGACATGTTACG
AMP0023854	5	121.58	GCACACTGGGCTACATAACGGGCCACATCAGGCTTCAAACCACCCCACCAGAAGGAACGTCTTACGTCCTTATACATCTTACTCGCTCCCGGATGTACGGAGTAAGGGGTAGTATGAGCCTCACCCAGTATCCTCTGTCTCAGC
AMP0023850	5	122	GCACACTGGGCTACATAACGGGCCACATCAGGCTTCAAACCACCCCACCAGAAGGAACGTCTTACGTCCTTATACATCGTACTCGCTCCTGGATGTACGGAGTAAGGGGTAGTATGAGCCTCACCCAGTATCCTCTGTCTCAGC
AMP0003104	5	122.42	AAGACGTATGAGGAGAATTACCCCACACATGATCTAGAGTTGGCTGCAGTAGTTCATGCTCTTAAGATCTGGCAACACTATCTTTATGGGGC
AMP0020597	5	123.25	GCACACTAGGCTACATACCGAGCCACATCAGGCTTCAAACCACCCCACCAGAAGGAACGTCTCATGTTCTTATACATCTTACTCGCTCCTGGATGTACGGAGTAAGGGGTAGCATGAGCCTCAACTAGTATCCTCTGTCTCAAC
AMP0002827	5	124.94	AAGACGTATGAGGAGAACTACCCCACTCACGACCTAGAGTTAGCTGCTGTGGTACATGCTCTTAAGATCTGGCGTCATTATCTCTATGGAGC
AMP0027468	5	126.2	GCACACTGGGCTACATATCGGGCCACATCGGGCTTCAAACCACCCCACCAGAAGGAACGTCTCACGTCCTTATACATCTTACTCGCTCCTGTATGTACGGAGTAAGGGGTAGCATGAGCCTCCCCTAGTATCCTCTATCTCAGC
AMP0028623	5	127.88	GCACACTGGGCTACATATCTCGCCATGTCGGGCTTGAGCCCGCCCCACCAATAAGATCGTCGTATATCCTGATACATCTTACTCGCGCCGGGGTGGACGGTGTAAGGTGTAGAATGGGCCTCCTACAGTATACACTGCCTCAAC
AMP0025927	5	129.99	GCACACTGGGCTACATATCGGGCCACATCAGGCTTCAAACCACCCCACCAGAAGGAACGTCTCACGTCCTTATACATCTTACTCGCTCCTGGGTGTACAGAGTAAGGGGTAGCATGAGCCTCACCTAGTATCCTCTGTCTCAGC
AMP0017103	5	135.14	CGTACAACAACCCTAAAGATGTGCAAACCGTCGACCCTCCCTCTCCCCACCTTGTTGTCCTCGTCAAAGTCACTCTACCACCATCCCTCAGCGAACCTTCGTGC
AMP0024036	5	138.11	GCACACTGGGCTACATACCGAGCCACATCAGGCTACAAACCACCCCACCAGAAGGAACGTCTCACGTCCTTATACATCTTACTCGCTCCTGGATGTATGGAGTAAGGGGTAGCATGAGCCTCACCTAGTATCCTCTGTCTCAAC
AMP0023156	5	138.53	GCACACTGAGCTACATACTGAGCCACGTCAGGCTTCAAACCACTCCACCAGAAGGAACGTCTCACATCCTTGTACATCTTGCTCGCTCCGGGATGTACTGAGTATGGGGTAGCATGAGCCTCACCTAATATCCTCTGCCTCAGC
AMP0023167	5	139.37	GCACACTGAGCTACATACTGAGCCACGTCAGGCTTCAAACCGCCCCACCAGAAGGAACGTCTCACATCCTTGTACATCTTGCTCGCTCCGGGATGTACTGAGTATGGGGTAGCATGAGCCTCACCTAATATCCTCTGCCTCAGC
AMP0024723	5	139.79	GCACACTGGGCTACATACTGAGCCACATCAGGCTTCAAACCACCCCACCAGAAGGAACGTCTCACGTCCTTATACATCTTACTCGCTCCTGGATGTACGGAGTATGGGGTGACATGAGCCTCACCTAGTATCCTCTGTCTCAAC
AMP0001533	5	144.95	AAGACCCGGCGTTAGCTTCCTTCCGAGTGATTGCAGGACCAACTGGGATCTGTCGCTGCTGGTGGAGGCATCTTCTGCAGTAACCTGAAGCTGGTCCGGTGGCTCGC
AMP0001532	5	145.79	AAGACCCGGCATTAGCTTCCTTCCGAGTGATTGCAGGACCAACTGGGATCTGTCGCTGCTGGTGGAGGCATCTTCTACAGTAACCTGAAGCTGGTCCGGTGGCTCGC
AMP0001827	5	148.76	AAGACGTATGAAGAGAACTACCCCACTCATGACCTGGAGTTAGCAGCAGTAGTACACGCTCTTAAGATCTGGCGTCATTATCTCTATGGAGC
AMP0001890	5	151.3	AAGACGTATGAAGAGAACTACCCCACTCATGACCTGGAGTTAGCAGTAGTAGTACACGCTCTTAAGATCTGGCGTCATTATCTCTATGGAGC
AMP0021074	5	162.12	GCACACTAGGCTACATATCGGGCCACATCAGGCTTCAAACCACCCCACCAGAAGGAACGTCTTATGTCCTTATACATCTTACTCGCTCCTGGATGTACGGAGTAAGGGGTAGCATGAGCCTCACCTAGTATCCTCTATCTCAGC
AMP0018113	5	169.55	CTGGCAGCAAGTCTCCTAAACAAGGCCAACAAACTGACACAGAAACTCAACTGTTCCAACCCCAGGAACCTAATCTTGGCCCTTGGA
AMP0007711	6	0	AGCCCTAATTCCCAGAAAGACTGATCTCTCCATCTGCCCTGTAGGAGTCCTCTCTGACCTCAATGCATGTCGCACATC
AMP0001682	6	14.26	AAGACGTATGAAGAGAACTACCCACTCATGACCTGGAGTTAGCAGCAGTAGTGCACGCTCTTAAGATCTGGCGTCATTATCTCTATGGAGC
NOR0030617	6	16.8	GGGCTTCAAACCATCCCACCAGAAGGAACGCCTCACATCCTTGTACATCTTGCTCGCTCCTGGATGTATTGAGTATGAGGTAGCATGGGCCTCACCAAATATCCGTTGTCTCAAC
AMP0020744	6	20.2	GCACACTAGGCTACATATCGGGCCACATCAGGCTTCAAACCACCCCACCAAAAGGAACGTCTCACGTCCTTATACATCTTACTTGCTCCTGGATGTACAGAGTAAGGGGTAGCATGAGCTTCACCTAGTATCCTCTGTCTCAAC
NOR0026053	6	20.62	GCACACTGGGCTACATATCGGGCCACATCAGGCTTCAAACCACCCCACCAGAAGGAACGTCTCACGTCCTTATACATTTTACTCGCTCCTGAATGTACGGAGTAAGGGGTAGCATGAGCCTCACCTAGTATCCTCTGTCTCAAC
AMP0002591	6	21.45	AAGACGTATGAGGAGAACTACCCCACCCATGACCTGGAGTTAGCTGCAGTAGTACATGCCCTTAAGATTTGGCGTCATTATCTCTGTGGGGC
AMP0028736	6	23.14	GCACACTGGGCTACGTATCGAGCTACATCAGGCTTCAAACCACCCCACTAGAAGGAACGTCTTACGTCCTTATACATCTTACTCGCTCCTGGATGTACGGAGTAAGGGGTAGCATGAGCCTCACCTAGTATCCTCTGTCTCAGC
AMP0028732	6	23.55	GCACACTGGGCTACGTATCGAGCTACATCAGGCTTCAAACCACCCCACTAGAAGGAAAGTCTTACGTCCTTATACATCTTACTCGCTCCTGGATGTACGGAGTAAGGGGTAGCATGAGCCTCACCTAGTATCCTCTGTCTCAGC
AMP0028768	6	24.39	GCACACTGGGCTATATATCGGGCTACATCAGGCTTCAAACCGCCCCACCAGAAGGAACGTCTCACGTCCTTATACATCTTACTCGCTCCTGGATGCACGGAGTAAGGGATAGCATGAGCCTCACCTAGTATCCTCTGTCTCAAC
AMP0028820	6	25.23	GCACACTGGGTTACATATCGGACCACATCAGGCTTCAACCCACCCCACCAGAAGGAACGTCTCACATCCTTATACATCTTACTCGCTCCTGGATGTACGGAGTAAGGGGTAGCATGAGCCTCACCTAGTATCCTCTGTCTCAGC
AMP0026551	6	28.19	GCACACTGGGCTACATATCGGGCCACATCAGGCTTCAAACCACCCCACCAGAAGGACCGTCTCACGTCCTTATACATCTTACTCGCTCCTGGATGTACGGAGTAAGGGGTGGTATGAGCCTCACCTAGTATCCTTTGTCTCAGC
AMP0022013	6	30.73	GCACACTGAGCTACATAACGGGCCACATCAGGCTTCAAACCACCCCACCAGAAGGAACGTCTCAAGTCCCTATACATCTTACTCGCTCCGGGATGTACGGAGTAAGGGGTAGTATGAGCCTCACCTAGTATCCTCTGCCTCGGC
AMP0026548	6	32.41	GCACACTGGGCTACATATCGGGCCACATCAGGCTTCAAACCACCCCACCAGAAGGACCGTCTCACGTCCTTATACATCTTACTCGCTCCTGGATGTACGGAGTAAGGGGTAGTATGAGCCTCACCTAGTATCCTTTGTCTCAGC
AMP0028802	6	34.95	GCACACTGGGGTACATATCGGGCCACATCAGGCTTCAAACCACCCCACCAGAAGGAACGTCTCACGTCCTTATACATCTTACTCGCTCCTGGATGTACGGAGTAAGGGGTAGCATGAGCCGCACCTAGTATCCTCTGTCTCAGC
AMP0026711	6	35.79	GCACACTGGGCTACATATCGGGCCACATCAGGCTTCAAACCACCCCAGCAGAAGGAACGACTTACGTCCTTATACATCTTACTCGCTCCTGGATGTACGGAGTAAGGGGTAGCATGAGCCTCACCTAGTATCCTCTGTCTTAGC
NOR0029035	6	37.89	GCACATTGGGCCACATATCTAGCCATGTCGGGCTTGAGCCCGCCCCACCAATAAGATCGTCGTATATCCTGATACATCTTACTCGCGCCCGGGTGGACGGAATAAGGTGTAGAATGAGCCTCATGCAGTATACGTTCCCTCAAC
Toyo0004901	6	38.32	ACACACTGTATCATAAATCTGGTTATATCGGCTTCATACAATATAATCGTCTCATCTCGTGGTACATCTTACTCGTACATGAATGTACTGAATAAAGCGTACAATGGGTATACCGTAATAT
AMP0025634	6	38.74	GCACACTGGGCTACATATCGGGCCACATCAGGCTTCAAACCACCCCACCAGAAGGAACGTCTCACGTCCTTATACATCTTACTCGCTCCTGGATGTACGGAGTAAGGGGTAGCATGAGCCTCACCTAGTATCCTCTGACTCAGC
AMP0027932	6	39.15	GCACACTGGGCTACATATCGGGCCACGTCAGGCTTCAAACCACCCCACCAGAAAGAACGTCTCACGTCCTTATACATCTTACTCGCTCCTGGATGTACGGAGTAAGGGGTAGCATGAGCCTCACCTAGTATCCTCTGTCTCAGC
NOR0003552	6	39.99	AAGCTTCAACCCACCCCACCAGAAGGACTGTCTCACATCCTTGTACATCTTACTCGCTCCAGGATGTAATGAGTATGGGGTAGCATGAGCCTCACCTAGTATCCTCTGTCTCAAC
Toyo0020312	6	41.26	GCACACTAAGCTACATACCGAGCCACATCGGGCTTCAAACCACCCCACCAGAAGGAACATCTCACGTCCTTGTACATCTTACTTGCTCTAGGATGTACTGAGTATGGGGTAGCGTGAGCCTCACCTAATATCCTCTGTCTCAAC
AMP0020310	6	41.68	GCACACTAAGCTACATACCGAGCCACATCGGGCTTCAAACCACCCCACCAGAAGGAACATCTCACGTCCTTGTACATCTTACTCGCTCTAGGATGTACTGAGTATGGGGTAGCGTGAGCCTCACCTAATATCCTCTGTCTCAAC
AMP0026901	6	42.94	GCACACTGGGCTACATATCGGGCCACATCAGGCTTCAAATCACCCCACCAGAAGGAACGTCTCACGTCCTTGTACATCTTACTCGCTCCTGGATGTACGGAGTAAGGTGTAGCATGAGCCTCACCTAGTATCCTCTGTCTCAGC
NOR0001913	6	45.91	AAGACGTATGAAGAGAACTACCCCACTCATGATCTAGAGTTAGCAGTAGTAGTGCACGCTCTTAAGATCTGGCGTCATTATCTCTATGGAGC
AMP0009244	6	52.88	ATACTAGGTAAAGCTCATGCTACCCCTTACTCCGTACATCCAGGAGCGAGTAAGATGTATAAGGACGTGAGACGTTCCTTCTGGTGGGGTGGTTTGAAGCCTGATGTGGCCCGATATGTAGCCCAGTGTGC
AMP0005696	6	59.41	ACGAGCCTCCGGTCCAGGACGCCTATACTACACACTAACCACTGTAAACCCGGACCATCTTC
AMP0002473	6	65.94	AAGACGTATGAGGAGAACTACCCCACCCATGACCTGGAGTTAGCTGCAATAGTACATGCCCTTAAGATTTGGCGTCATTATCTCTATGGGGC
AMP0001393	6	67.62	AACTCTTGTCTACCTACCCCTGTGTCAATCCTGGACTGCCCCTGTGCCTGGTGTGCGATCACCCCTGCGTATG
AMP0010267	6	68.88	ATACTGCAGGAGGCCCATTCTACACCTTACTCCGTCCACCCCGGCGCGAGTAAGATGTATCAAGATATACGACGATCTTATTGGTGGGGCGGGATCAAGCCCGACGTGGCTAGATATGTAGCCCAGTGTGC
NOR0010560	6	70.14	ATACTGCAGGAGGCCCATTCTACACCTTACTTTGTCCACCCAGGCCCGTGTAAGATGTATCAGGATATACGGCAATGTTATTGGTGGGGCAGGCTCAAGCCCGACATGGCTAGATATGTAACCTAGTGTGC
AMP0004778	6	70.56	ACACACTGGGCTACATATCTAGCCACTTCGGGCTTAACCCCGCCTCACCAATAGGATCGCCGTATATCCTGATACATCTTACTCGCGCCCGGGTGGACGGAGTAAGGTGTAGAATGGGCCTCCTGCAGTAT
AMP0028389	6	70.97	GCACACTGGGCTACATATCTAGCCACGTCGGGCTTGAGCCCGCCCCACCAATAAGATCGTCGTATATCTTGGTACATCTTACTCGTACCCGGGTGGATGGAATAAGGTGTAGAATGGGCCTCATGCAGTATACGTTCTCTCAAC
AMP0002775	6	71.39	AAGACGTATGAGGAGAACTACCCCACCCATGATCTAGAGTTGGCTGCAGTAGTCCATGCTCTTAAGATTTGGCGGCACTATCTCTATGGGGT
AMP0010226	6	71.81	ATACTGCAGGAGGCCCATTCTACACCTTACTCCGTCCACCCCGGAGCGAGTAAGATGTATCAGGATATACGAAGTTCTTATTGGTGGGGTGGGCTCAAGCCCGACGTGGCTAGATATGTAGCCCAGTGTGC
AMP0004679	6	72.23	ACACACTGAGCCACAAATCTGGCTACATCGGACTTCAACCCTCCCCACCAAAATGAACGTCTAATATCATGGTACATCTTACTCATACCAGGGTGTACTGAGTAAGGTGTACAGTGAGTCTCCTGTAATATCCGCTGTCTCA
AMP0023801	6	72.64	GCACACTGGGCTAAATATTGGGCCACATCAGGCTTCAAACCACCCCACCAGAAGGAACGTCTCACGTCCTTATACATCTTACTCGCTCCTGGATGTACGGAGTAAGGGGTAGTGTGAGCCTCACCTAGTATCCTCTGTCTCAGC
AMP0024338	6	73.48	GCACACTGGGCTACATACCGAGCCACATCAGGCTTCAAACCACCCCACCAGAAGGAACGTCTCACGTCCTTATACATCTTACTCGCTCCTGGATGTACTAAGTAGGGGGTAGCATGAGCCTCACCTAGTATCCTCTGTCTCAAC
AMP0004688	6	73.9	ACACACTGAGCCACAAATTTGGCTACGTCGGGCTTCAGCCCTCCCCACCAAAATGAACGTCTCACCTCATGGTACATCTTACTCGTACCAGGGTGTACTGAGTAAGGTGTACAGTGAGCCTCCTACAATATCCGCTGTCTCA
AMP0006108	6	74.32	ACTGAATTCCTACAGTTACAGATCAATTTGCGAAGTAGAGAGTCGAGATCTATTTCCGGTAAGTTCTTTGGGCTTACTTAGC
AMP0010776	6	75.15	ATACTGTAGGAGGCCCATTCTACACCTTACTCGGTCCACCCAGGCGCGAGTAAGATGTATCAGGATATACGACGATCTTATTGGTGGGGCGGGCTCAAGCCCGACGTGGCTAGATATATAGCCTAGTGTGC
AMP0019894	6	75.57	GATGGCGATGAGGGGTGCGGCGATGAGGGGTGCGGAGCTGGGATAAGGGCGATGGAGCGCTTATGGTTAGCCGAGC
AMP0013961	6	75.99	ATGGAGCGATCTGCCATGTATAGCGTCATCTTCACCGGCTTGTGCTCTCCAAGTCCGACTTTCTCACATAACTCCAGCGGAATGATGCTC
AMP0020983	6	76.41	GCACACTAGGCTACATATCGGGCCACATCAGGCTTCAAACCACCCCACCAGAAGGAACGTCTCACGTCCTTATACATCTTACTTGCTCCTGGATGTACGGAGTAAGGGGTAGCGTGAGCCTCACCTAGTATCCTCTGTCTCAGC
AMP0026468	6	76.82	GCACACTGGGCTACATATCGGGCCACATCAGGCTTCAAACCACCCCACCAGAAGGAACGTCTTATGTCCTTATACATCTTACTCGCTCCTTGATGTACGGAGTAAGGGGTAGCATGAGCCTCACCTAGTATCCTCTGTCTCAGC
NOR0026134	6	77.24	GCACACTGGGCTACATATCGGGCCACATCAGGCTTCAAACCACCCCACCAGAAGGAACGTCTCAGGTCCTTATACATCTTACTCGCTCCTGGATGTACGGAGTAAGGGGTAGCATGAGCCTTACCTAGTATCCTCTGTCTCAAC
NOR0004886	6	77.66	ACACACTGTATCACAAATTTGATTATATCGGCTTCATACAATATAATTGTCTCATCTCGTGGTACATCTTACTCGTACCTGAATGTACTAAATAAGGCGTACAGTTGGTATACCGTAATAT
AMP0027849	6	78.08	GCACACTGGGCTACATATCGGGCCACATCGGGCTTCAGACCATCCCACCAGAAGGAACGTCTCACGTCCTTATACATCTTGCTCGCTCCTGGATGTACGGAGTAAGGGGTAGCATGAGCCTCACCTAGTATCCTCTGTCTCAGC
AMP0028506	6	78.91	GCACACTGGGCTACATATCTAGCCACGTCGGGCTTGATCCCGCCCCACCAATAAGATCGTCGTATATCTTGATACATCTTACTCGCGCCCGGGTGGACGGAATAAGGTGTAGAATGAGCCTCCTGCAGTATACGTTCCCTCAAC
NOR0015535	6	80.6	CATTGGAGCCTAGGAGCCTTACTGAGCCTTTGCTGAGTGAGCCTTGACACTTCCAGCCGCCA
AMP0017107	6	81.01	CGTACAACAACTCTGAAGATGTTACAAACCGTCGACCCTCCCTCTCCCCACCTTGCTGTCCTCGTCAAAGCCACTCTACCGCCATCCCTCAGCGACCCTTCGTGC
NOR0017127	6	81.43	CGTACAACAGCCCTAAAGATGTGCAAACCGTCGACCCTCCCTCTCCCCACCTTGTTGTCCTCGTCAAAGTCACTCTACCGCCATCCCTCAGCGACCCTTCGTAC
NOR0020295	6	82.69	GCACACTAAGCTACATACCAAGCCACGTCCGGCTTCAAACCACCCCACCAAAAAGAACGTCTCACGTCCTTGTACATCTTACTCGCTCTAGGATGTATTGAGTATGGGGTAGCATGAGCTTCGCCTAATATCCTCTATCTCAAC
AMP0004932	6	84.8	ACACATTGGGCTACAGATCTAGCTACGTCGGGCTTGAGGCCGCCCCACCAATAAGATCGTCGTATATCCTGATACATCTTACTCGCGCCGGGGTGGACGGAGTAAGGTGTAGAATGGGCCTCCAGTAGTAT
AMP0004881	6	85.63	ACACACTGTATCACAAATCTGGTTATATTGGCTTCATACAATATAATTGTATCATCTCGTGGTACATCTTACTCGTACCTGAATGTACTGAATAAGGCGTATAGTGGGTACACCATAATAT
AMP0023665	6	86.47	GCACACTGGGATACATATCTAGCCACGTCGGGCTTGAGCCCGCCCCACCAATAAGATCGTCGTATATCCAGATACATCTTACTGGCGCCGGGGTGGACGGAGTAAGGTGTAGAATGGGCCTCCTGCAGTATATGCTGCCTCAAC
AMP0005470	6	87.73	ACCGAGGCGGGAGGTACTCACCCATCCAGCCTACTCGTCACACACTTGGAGAGGGACCGCAGCTCGGTTTGGTTCTACAGGTTAGCTGTCCCAGGGTTCG
AMP0010117	6	88.15	ATACTGCAGGAGGCCATTCTACACCTTACTTTGTCCACCCCGGTGCGAGTAAGATGTATCAGGATATACGATGATCACATTGGTGGGGCGGGCTCAAGCCCGACGTGGCTAGATATGTAGCCCAGTGTGC
AMP0002058	6	88.56	AAGACGTATGAGGAGAACTACCCCACACACGACCTAGAGTTAGCTGCAGTAGTCCATGCTCTTAGGATCTAGCGTCACTATCTCTATGGGGC
AMP0019988	6	89.82	GCACAATGAGCCACAAATCTGGCTACATCGGGCTTTAGCCCTCCCCACCAAAATGAACGTCTCACATCATGGTACATCTTACTCGTACCAGGGTGTACTGAGTAAGGTGTATAGTGAGCCTCCTGTAAAATCCGATGTCTCA
AMP0017240	6	91.93	CGTACATCAGCCCTGAAGATGTTACAAACCGTTGACCCTCCCTCTCCCCACATTGCTGTCCTCGTCAAAGCCACTCTACCGCCATCCCTCAGCGACCCTTCGTGC
AMP0029403	6	93.19	GCCAATTATCGTGTCCCGGTTGGGGGTGCGAAAGCCGCTCGTGTGGATGAAGAGCCAAGAACTCTTGGCCAAAGGATGAGTCCAATTCAGCAACC
AMP0005469	6	93.61	ACCGAGGCGGGAGGTACTCACCCATCCAGCCTACTCGTCACACACTTGGAGAGGGACCGCAGCTCGGTTTGGTTCTACAGGT
Toyo0017222	6	94.03	CGTACAGCAGCCCTAAAGATGTGCAAACCGTCGACCCTCCCTCTCCCCACCTTGTTGTCCTCGTCAAAGTCACTCTACCGCCATCCCTCAGCGACCCTTCGTAC
NOR0029429	6	95.28	GCCCAGCCCAACAACCCACTGTTTTGCTTGTCCGCAGCACCAGTGCACAGCCCCAGCAGCCCAGCGTTGCCCAGCCCAGTCCGTGAGCTGCTCAAGCTTCTTCCAGCCCAGCGCCACTGCTGCCTTGCTCCTATGCGGCCCAACTCC
AMP0022772	6	96.54	GCACACTGAGCTACATACCGAGCCACGCCCGGCTTCAAACCACCCCACCAAAAAGAACGTCTCACGTCCTTGTACATCTTACTCGCTCCAGGATGTATTGAGTATGGGGTAGCATGAGCCTCGCCTAATATCCTTTGTCTCAAC
AMP0021772	6	97.8	GCACACTGAGCCACAAATCTGGCTACGTCGGGCTTCATCCCTCCCCACCAAAATAAACATCTCACATCATGGTACATCTTACTCGTACCAGGGTGTACTGAGTAAGGTGTACAGTGAGCTTGTTGTAAAATCCGCTGTCTCA
NOR0021784	6	98.64	GCACACTGAGCCACAAATCTGGCTATATCGGGCTTCAGCCCTCCCCACCAAAATGAACGTCTCACATCATGCTACATCTTACTCGTACCAGGGTGTACTGAGTAAGGTGTACAGTGAGCCTCCTGTAAAATCCGCTGTCTCA
AMP0010565	6	99.9	ATACTGCAGGAGGCCCATTCTACACCTTATTCCATCCACCCCGGCGCGAGTAAGATGTATCAGGATATACGACGATCTTATTGGTGGGGCGGGCTCAAGCCCGACGTGGCTAGATATGTAGCCTAGTCTGC
AMP0005461	6	100.74	ACCGAGGCGGAAGGTACTCACCCGTCCAGCCTACTCGTCACACACTTGGAGAGGGACCGCAGCTCGGTTCGGTTCTACAGGT
AMP0001366	6	102.84	AACGTGAGGATGAGGGTGAGAGACTAGTTCTGCCTGTTAGATCTATGTAGAGTAGGTACGAAGGAGACGTCA
AMP0026201	6	105.38	GCACACTGGGCTACATATCGGGCCACATCAGGCTTCAAACCACCCCACCAGAAGGAACGTCTTACGTCCTTATACATCTTACTCACTCGTGGATGTACGGAGTAAGGGGTAGCATGAGCCTCACCTAGTATCCTCTGTCTCAAC
AMP0013643	6	113.32	ATGAGAGAGAGGGTGGAGTCCCGATGGATACAAGGACAGATACTACAGGGACGAGCGCACCACCGATTATAGATCTGGATGAGGAGGATACTTAGCATGCACCTGCTGCATCACCTGCTTGACCTGTTAGGCATAGGAC
AMP0004836	6	117.6	ACACACTGTATCACAAATCTGGTTATATCGGCTTCATACAATATAATCGTCTCATCTCATGGTACATCTTACTCGTACCTGAATGTACTGAATAAGGCGTACAGTGGGTATACCATAATAT
AMP0004904	6	121.88	ACACACTGTATCATAAATCTGGTTATATCGGCTTCATACAATATAATCGTCTCATCTCGTGGTACATCTTACTCGTACCTGAATGTACTGAATAAGGCGTATAGTGGGTGTACCGTGATAT
AMP0009080	6	123.99	ATACAGCAGGAGGCCCATTCTACACCTTACTCCGTCCACCCGGGCGCGAGTAAGATGTATCAAGATATACGGCGATCTTATTGGTGGGGCGGACTCAAGTCCGACGTGGCTAGATATTTAGCCCAGTGTGC
AMP0022732	6	124.83	GCACACTGAGCTACATACCGAGCCACATCGGGCTCCAAACCACCCCACCAGAAGGAACGTCTCACGTCCTTGTACATCTTACTCGCTCCAAGATGTATTGAGTATGGGGTAGCATGAGCCTTACCTAATATCCTCTATCTCAAC
AMP0010347	6	125.66	ATACTGCAGGAGGCCCATTCTACACCTTACTCCGTCCACCCCGGCGCGAGTAAGATGTATCAGGATATACGACGATCTTATTGGTGGGGCGGGCTCAAGCCCGACGTGGCGAGATATGTAGCCCACTGTGC
AMP0010202	6	126.5	ATACTGCAGGAGGCCCATTCTACACCTTACTCCGTCCACACCGGCGCGAGTAAGATGTATCAGGATATTCTACGATCTTATTGGTGGGGCGTGCTCAAGCCCGACGTGGCTAGATATGTAGCCTAGTGTGC
AMP0028440	6	128.18	GCACACTGGGCTACATATCTAGCCACGTCGGGCTTGAGCCCGCCCGACCAATAAGATCGTCGTATATCCTGATACATCTTACTCGCGCCGGGGTGGACGGAGTAAGGTGTAGAATGGGCCTCCTGCAGTATACGTTGCCTCAAC
AMP0023072	6	131.15	GCACACTGAGCTACATACCGAGCTACGTCGGGATTCAAACCACCCCACCAGAAGGACCGTCTCACATCCTTGTACATCTTACTCGCTCCATGATGGACTGAGTATGGGGTAGCATGAGCCTCACCTAGTATCCTCTGTCTCAGC
AMP0004560	6	133.69	ACAAGCATGGTGGAAAAATCCGGTGTAGTACCGGATGCCATACAAAACAGAATATAGAGCACAACGGCCTTCACCTTCT
AMP0016106	6	134.11	CGAGGCGCGGTGATGGCTGGTGATCGTGAGGTTGGAGGCGTATGGGGTGCAGCGTTGGTGTAGGCGGTTCTATTCCGGCGCCGAAGAGTTGCTGTGTCGATCGGTATCACTACGGCCC
NOR0017288	6	135.79	CGTGCAGCAGCCGAAGAAAAGGGCAACCGTCGACCTCTCTCCCCATCTCCAGGTAACGGCCGAGAATCTCGCTGAGAATGATCCC
AMP0004861	6	138.33	ACACACTGTATCACAAATCTGGTTATATCGGCTTCATACAATATAATCGTCTCATCTCGTGGTATATCTTACTCGTACCTGAATGTACCGAATAAGGCGTACAGTGGGTATACCGTAATAT
AMP0030472	6	140.86	GGGCTTCAAACCACCCCACCAGAAAGACCGTCTCACATCCTTGTACATCTTACTCGCTCCAGGATGTATAGAGTATGGGGTAGCATGAGCCTCACCTAGTATCCTCTGTCTCAAC
NOR0022753	6	141.7	GCACACTGAGCTACATACCGAGCCACATCGGGCTTCAAACCACCCCACTAGAAGGAACGTCTCACGTCCTTGTACATCTTACTCGCTTCAGGATGTACTGAGTATGGGGTAGCGTGAGCCTCACCTAATATCCTCTGTCTCAAC
AMP0025125	6	142.12	GCACACTGGGCTACATATCGGGCCACATCAGGCTTCAAACCACCCCACCAAAAGGAACGTCTCACGTCCTTGTACATCTTACTCGCTCCAGGATGTACTGAGTATGGGGTAGCATGAGCCTCACCTAGTATCCTCTGTCTCAAC
AMP0024329	6	142.53	GCACACTGGGCTACATACCGAGCCACATCAGGCTTCAAACCACCCCACCAGAAGGAACGTCTCACGTCCTTATACATCTTACTCGCTCCTGGATGTACGGAGTATGGGGTAGCATGAGCCTCCCCTAGTATCCTCTGTCTCAAC
AMP0022869	6	145.5	GCACACTGAGCTACATACCGAGCCACGTCGGGCTTCAAACCACCCCACCAGAAGGAACGCCTCACATCCTTGTACATCTTACTCGCTCCCAGATGTATTGAGTATGGGGTAGTATGAGCCTCACCTAATATCCTCTGCCTCAAC
AMP0005089	6	147.61	ACAGTTAAGCTCGGAACAATCAATTGCACACCCTTTTGAGCTATTGCACAGATAGCAAATCTGCTTAAATCTCCTCTTGGGCACCTTAGAGCAATCAATACCTTCCCTTC
AMP0025715	6	148.44	GCACACTGGGCTACATATCGGGCCACATCAGGCTTCAAACCACCCCACCAGAAGGAACGTCTCACGTCCTTATACATCTTACTCGCTCCTGGATGTACGGAGTAAGGGGTAGCATGAGCCTCACCTAGTATCCTCTGTGTCAGC
AMP0019010	6	150.55	GAGACGTATGAGGAGAACTACCCCACCCATGACCTGGAGTTAGCTGCGGTAGTACATGCTCTTAAGATCTGGCGTCATTATCTCTATGGAGC
AMP0029719	6	151.39	GCGCACTGAGCTACATATCGGGTCACATTGGGCTTCAACCCGCCCCACCAGAAGGACCGTCTCACATCCTTGTACATCTTACTCGCTCCAGGATGTACTGAGTATGGGGTAGCATGAGCCTCACCTAGTATCCTCTGTCTCAAC
AMP0023781	6	157	GCACACTGGGCGACATATCGGGTCACATCAGGCTTCAAACCACCCCACCAGAAGGACCGTCTCACGTCCTTATACATCTTACTCGCTCCTGGATGTACGGAGTAAGGGGTAGTATGAGCCTCACCTAGTATCCTCTGTCTCAGC
AMP0028040	7	0	GCACACTGGGCTACATATCGGGTCACATCAGGCTTCAAACCACCCCACCAGAAGGAACGTCTTACGTCCTTATACATCTTACTCGCTCCGGGATGTACAGAGTAAGGGGTAGCATGAGCCTCACCTAGTATCCTCTGTCTCAGC
NOR0029795	7	9.34	GCGGCTGGTTGCGAGATCGAAGAGCGTGCGAAACAGTTCCCACGACGACGGTACGGTACTCGAAGCTTCAGGGTGCGATTTGTTTAAGCCCCAATCGATCAA
AMP0030084	7	15.4	GGACTTCAAAACACCCCACTAGAAGGACCGTCTCACATCCTTGTACATCTTACTCGCCCCAGGATGTACTGAGTATGGGGTAGCATGAGCCTCACCTAGTATCATCTGTCTTAAC
AMP0028750	7	16.24	GCACACTGGGCTATATATCGGGCCACATCAGGCTTCAAACCACCCCACCAGAAGGAACAGCTCATGTCCTTATACATCTTACTCGCTCCCGGATGTACGGAGTAAGGGGTAGCATGAGCCTCACCTAGTATCCTCTGTCTCAAC
AMP0028718	7	17.07	GCACACTGGGCTACCTACCGAGCCACATCAGGCTTCAAACCACCCCATCAGAAGGAACGTCTCACGTCCTTATGCATCTTACTCGCTCCTGGATGTACGGATTAAGGGGTAGCATGAGCCTCACCTAGTATCCTCTGTCTCAAC
AMP0002839	7	27.35	AAGACGTATGAGGAGAACTACCCCACTCACGACCTAGAGTTAGCTGTTGTAGTACATGCTCTTAAGATCTGGCGTCATTATCTCTATGGAGC
AMP0029526	7	28.61	GCGCACTAGGCTACATACCGAGCCACATCAGGCTTCAAACCACCCCACCAGAAGGAACGTCTCACGTCCTTATACATCTTACTCGCTCCTGGATGTACTGAGTAGGGGGTAGCATGAGCCTCACCTAGTATCCTCTGTCTCAAC
AMP0020342	7	30.29	GCACACTAAGCTACATACCTAGTCACATCGGGCTTCAAACCACCCCACCAGAAGGACCGCCTCACATCCTTGTACATCTTACTCGCTCCAGGATGTACTGAGTATGGGGTAGCATGAGCCTCACCTAGTATCCTCTGTCTCAAC
AMP0027397	7	30.71	GCACACTGGGCTACATATCGGGCCACATCGGGCTTCAAACCACCCCACCAGAAGGAACGTCTCACGTCCTTATACATCTTACTCGCTCCTGGATGTACGGAGTAAGGGGTAGCGTGAGCCTCACCCAGTATCCTTTGTCTCAGC
NOR0009848	7	35.42	ATACTAGGTGAGGCTCATGCTACCCCTTACTCCGTACATCCAGGAGCGAGTAAGATGTATAAGGATGTGAGACGTTCCTTCTGGTGGAGTGGTTTGAAGCCTGATGTGGCCCGATATGTAGCCCAGTGTGC
AMP0010764	7	39.7	ATACTGTAGGAGGCCCATTCTACACCTTACTCCGTCCACCCCGGCGCGAGTAAGATGTATCTGGATATACGACGATCTTATTGGTGGGGCGGGTTCAAGCCCGACGTGGCTAGATATGTAGCTCAGTGCGC
AMP0026779	7	41.38	GCACACTGGGCTACATATCGGGCCACATCAGGCTTCAAACCACTCCACCAGAAGGAACGTCTCACATCCTTATACATCTTACTCGCTCCTGGATGTACGGAGTAAGGGGTAGCATGAGCCTCACCTAGTATTCTCTGTCTCAGC
AMP0020636	7	43.06	GCACACTAGGCTACATACCGAGCCACATCAGGCTTCAACACACCCCACCAGAAGGAACGTCTCACGTCCTTATACATCTTACTCGCTCCTGGATGTACGGAGTATGGGGTAGCATGAGCCTCACCTAGTATCCTCTGTCTCAAC
AMP0027909	7	43.9	GCACACTGGGCTACATATCGGGCCACATTGGGCTTCAAACCACCCCACCAGAAGGAACTTCTCACGTCCTTATACATCTTACTCGCTCCTGGATGTACGGAGTAAGGGGTAGCGTGAGCCTCACCCAGTATCCTTTGTCTCAGC
AMP0013962	7	46.01	ATGGAGCGCCGGAGCGGGATGAGGCAGCGAGGAGAGCCGGAGCGGGATGAGCCATAGACTGAGAGGAGCGCCGGAGAGTAGTCGTC
AMP0019436	7	48.98	GAGCTTCAAACCACCCCACTAGAAGGATTATCTCACATCCTTGTACATCTTACTCGCTCCAGGATGTACTGAGTATGGGGTAACATGAGCCTCACCTAGTATCCTCTGTCTCAAC
AMP0030445	7	51.95	GGGCTTCAAACCACCCACCAAAAGGACCGTCTCACATCCTTGTACATCTTACTCGCTCCAGGATGTATTGAGTATGGGGTAGCATGAGCCTCACCTAGTATCCTCTGTCTCAAC
AMP0027053	7	54.92	GCACACTGGGCTACATATCGGGCCACATCAGGGTTCAAACCACCCCACCAGAAGGAACGTCTCACGTCCTTATACATCTTACTCGCTCCTGGATGTACGGAGTAAGGGGTAGCATGAGCCTCACCTAGTATCCTCTGTCTCAAC
AMP0003156	7	55.76	AAGACGTATGAGGATAACTACCCCACCCATGACCTGGAGTTAGCTGCAGTAGTACATGCCCTTAAGATTTGACGTCATTATCTCTATGGGGC
AMP0022872	7	58.3	GCACACTGAGCTACATACCGAGCCACGTCGGGCTTCAAACCACCCCACCAGAAGGAACGTCTCACATCCTTGTACATCTTACTAGCTCCGGGATGTACTGAGTATGGAGTAGCATGAGCCTCACCTAATATCCTCTATCTCAAC
NOR0010091	7	59.98	ATACTGCAAGAGGCCCATTCTACACCTTACTCTGTTCACCCGGGCGCGAGTAAGATGTATCAAGATATACGACGATCTTATTGGTGGGGCGGGCATAAGCCCGACATGACTAGATATGTAGCCTAGTATGC
AMP0010637	7	62.09	ATACTGCAGGCGGCCCATTCTACACCGTACTCCGTCAACCCCGGTGCGAGTAAGATGTATCAGGATATACGACGATCTTATTGGTGGGGCGGGCTCAAGCCCGACGTGGCTAGATATGTAGCCCAGTGTGC
AMP0023434	7	64.63	GCACACTGAGCTACGTACATACCGAGCCACGTCGGGCTTCAAACCACCCACCAAAAGGACCGTCTCACATCCTTGTACATCTTACTCGCTCCAGGATGTATTGAGTATGGGGTAGCATGAGCCTCACCTAGTATCCTCTGTCTCAAC
AMP0015307	7	66.31	CATACAACAGCCCTAAAGATGTGCAAACCGTCGACCCTCCCTCTCCCCACCTTGCTGTCCTCGTCAAAGTCACTCTACCGCCATCCCTCAGCGACCCTTCGTGC
AMP0010754	7	69.28	ATACTGTAGGAGGCCCATTCTACACCTTACTCCGTCCACCCCGGCGCGAGTAAGATGTATCAGGATATACGACGATCTTATTGGTGGGGCGGGCTCAAGCCTGACGTGGCTGGATATGTAGCCCAGTGTGC
AMP0010303	7	70.54	ATACTGCAGGAGGCCCATTCTACACCTTACTCCGTCCACCCCGGCGCGAGTAAGATGTATCAGGATATACGACGATCTTATTGGTAGGGCAGGCTCAAGCCCAATGTGGCTAGATATGTAGCCTAGTGTGC
AMP0017118	7	73.08	CGTACAACAGCCCTAAAGATGTGCAAACCGTCGACCCTCCCTCTCCCCACCTTGCTGTCCTCATCAAAGTCACTCTACCGCCATCCCTCAACGACCCTTCGTGC
AMP0002048	7	74.34	AAGACGTATGAGGAGAACTACCCCAACCATGACCTGGAGTTAGCTGCAGTAGTACATGCCCTTAAGATTTGGCGTCATTATCTCTATGGGGC
AMP0024386	7	75.6	GCACACTGGGCTACATACCGAGCCACATCAGGCTTCAAACCACCCCACCAGAAGGAACGTCTCACGTCCTTATACATCTTACTGGCTCCTGGATGTACGGAGTAAGGGGTAGCATGAGCCTCAGCTAGTATCTTCTGTCTCAAC
AMP0028738	7	76.02	GCACACTGGGCTACGTATCGGGCCACATCAGGCTTCAAACCACCCCACCAGAAGGAACGTCTCACGTCCTTATACATCTTACTCGCTCCCGGATGTACGGAGTAAGGGGTAGCATGAGCCTCACCTAGTATCCTCTGTCTCAAC
AMP0023807	7	76.43	GCACACTGGGCTACAAATCGGGCCACATCAGGCTTCAAACCACCCCACCAGAAGGAACGTCTCACATCCTTATACATCTTACTCGCTCCTGGATGTACGGAGTAAGGGGTAGCATGAGCCTCACCTAGTATCCTTTGTCTCAAC
AMP0024652	7	77.27	GCACACTGGGCTACATACCGAGTCACATCAGGCTTCAAACCACCCCACCAGAAGGAACATCTCACGTCCTTATACATCTTACTCGCTCTTGGATGTACGGAGTAAGGGGTAGCATGAGCCTCACCTAGTATCCTCTGTCTCAGC
AMP0029704	7	78.11	GCGCACTGAGCTACATATCGAGTCACATCGGGCTTCAAACCACCCCACCAGAAGGACCGTCTCACATCTTTGTACATCTTACTCGCTTCAGGATGTATTGAGTATGGGGTAGCATGAGCCTCACCTAGTATCCTCTGTCTCAAC
NOR0011030	7	78.95	ATATTGCAGGAGGGCCATTCTACACCTTACTCCGTCTACCCCGGCGCGAGTAAGATGTATCAGGATATATGACGATCTTATTGGTGGGGAGGGCTCAAGCCCGACATGGATAGATATGTAGCTCAGTGCGC
AMP0009209	7	80.63	ATACTACATGAGGCCCATTCTACACCTTACTCCGTCCACCCGGGCGCAAGTAAGATGTATTAGGATATACGGCGATCTTATTGGTGGGGCGGGCTCAAGCCCGACGTGGCTAGATATGTAGCCTAGTGCGC
AMP0001934	7	81.47	AAGACGTATGAAGAGAACTACCCCACTCATGATCTGGAGTTAGCAGTAGTAGTGCACGCTCTTAAGATCTGGCGTCATTATCTCTATGGAGC
AMP0015171	7	81.88	CAGCACCAGCACGTCCTGCTAGGCGTAGGGTACGCAGACAGAGGGATCCAGTCGCTCACCGCCGGATCGACGGATCAGATGATCGACTCTTATGCC
AMP0024151	7	84.42	GCACACTGGGCTACATACCGAGCCACATCAGGCTTCAAACCACCCCACCAGAAGGAACGTCTCACGTCCTAATACATCTTACTCGCTCCTGGATGTACTGAGTAAGGGGTAGCATAAGCCTCACCTAGTATCCTCTGTCTCAAC
NOR0004228	7	88.26	AATGAGGTTATGTATTGATTACCGAGAGCTTAACAAGGTTACGGTCAAGAATAAGTACCCATTGCCCCGTATCGACGATCTTTTGGCC
AMP0001668	7	89.94	AAGACGTATGAAGAGAACTACCCAACACATGATCTAGAGTTGGCTGCAGTAGTACATGCTCTTAAGATCTGGCGACACTACCTCTATGGGGC
AMP0001478	7	90.36	AAGACATATGAGAAGAACTACCCCACACATGATCTAGAGTTTGCTGTAGTAGTCCATGCTCTTAAGATCTGGCGACACTATCTTTATGGGGC
AMP0001820	7	90.77	AAGACGTATGAAGAGAACTACCCCACTCATGACCTGGAGTTAGCAACAGTAGTGCACGCTCTTAAGATTTGGCGTCATTATCTCTATGGAGC
AMP0020421	7	91.19	GCACACTAGGATACATATCTAGCCACGTCGGGCTTGAGCCCTCCCCACCAATAAGTTCGTCGTATATCCTCATACATCTTATTTGCGCCCAGGTGGATGGCATAAGGTGTAGAATGGGCCTCCTGCAGTATACGTCCCCTCAAC
NOR0030489	7	92.87	GGGCTTCAAACCACCCCACCAGAAGGAACGTCACACGTCCTTGTACATCTTACTCGCTCCTGGATGTACTGAGTATGGTGTAGGATGAGCCTCACCTAATATCCTCTGTCTCAAC
NOR0001476	7	94.13	AAGACATATGAGAAGAACTACCCCACACATGATCTAGAGTTTGCTGCAGTAGTCCATGCTCTTAAGATCTGGCGACACTATCTTTATGGGGC
AMP0027031	7	96.24	GCACACTGGGCTACATATCGGGCCACATCAGGCTTTAAACCACCCCACCAGAAGGAACGTCTCACGTCCTTACACATCTTACTCGCTCCTGGATGTATGGAGTAAGGGGTAGCATGAGCCTCACCTAGTATCCTCTGTCTCAAC
AMP0014628	7	98.35	CAACTGCAGCACCAGCACGTCCCGCTAGGCGTAGGGTACGCCGGCAGAGGGAGCCAGATGCTCACCGTCGGATCGATGACCTCACCGATCAGATGATAGACTCCTATGCTGCTC
AMP0021753	7	99.19	GCACACTGAGCCACAAATCTGGCTACGTCGGGCTTCAACCCTCCCCACCAATATGAGCGTCTCACATCATGGTACATCTTACTCGTACTAGGGTGTACTGAGTAAGGTGTACAGTGAGCCTCTTGTAATATCCGTTGTCTCA
AMP0025392	7	100.87	GCACACTGGGCTACATATCGGGCCACATCAGGCTTCAAACCACCCCACCAGAAGGAACGTCTCACGTCCTTATACATCTTAATCGCTCCTGGATGTACGGAGTAAGGGGTAGCATGAGCCTCACCTAGTATCCTCTGTCTCAGC
AMP0024011	7	101.71	GCACACTGGGCTACATACCGAGCCACATCACTCTTCAAACCACCCCACCAAAAGGCACGTCTCACATCCTTATACATCTTACTCGCTCTTGGATGTACGGAGTAAGGGGTAGCATGAGCCTCACCTAGTATCCTCTGTCTCAAC
NOR0030265	7	102.55	GGCCTTCAAACCACCCCACCAGAAGGAACGCCTCACGTCCTTGTACATCTTACTTGCTCTAGGATGTACTGAGTATGGGGTAGCATGAGCCTCACCTAATATCCTCTGTCTCAAC
AMP0022743	7	103.81	GCACACTGAGCTACATACCGAGCCACATCGGGCTTCAAACCACCCCACCAGAAGGAACGTCTCACGTCCTTGTACATCTTACTCGCTCCAAGATGTACTGAGTATGGGGTAGCGTGAGCCTCACCTGATATCCTCTGTCTCAAC
AMP0002623	7	104.22	AAGACGTATGAGGAGAACTACCCCACCCATGACCTGGAGTTAGCTGCAGTAGTACGTGCCCTTAAGATTTGACGTCATTATCTCTATGGGGC
AMP0013970	7	105.06	ATGGAGGGGAGCCAACACTGCCAGTGTCAAATGATGATGCTGCAGTTTCAGCAAACGATGGGTTATCCTTTC
NOR0001609	7	105.48	AAGACGTATAAGGAGAACTACCCGACTCATGATCTGGAGTTAGTAGTGGTAGTTCATGCTTTGAAGATCTGGAGACATTACCTGTATGGTGC
AMP0001610	7	105.9	AAGACGTATAAGGAGAACTACCCGACTCATGATCTGGAGTTAGTAGTGGTAGTTCATGCTTTGAAGATTGGGAGACATTACCTGTATGGTGC
AMP0020594	7	106.31	GCACACTAGGCTACATACCGAGCCACATCAGGCTTCAAACCACCCCACCAGAAGGAACGTCTCACGTCCTTATACATCTTACTTGCTCCTAGATGTACTGAGTAAGGGGTAGCATGAGCCTCACCTAGTATCCTCTGTCTCAAC
NOR0023060	7	107.15	GCACACTGAGCTACATACCGAGCTACATCGGGCTTCAAACCACCCCACCAGAAGGAATGTCTCACGTCCTTGTACATCTTACTCGCTCCAGGATGGACTGAGTATGGGGTAGCGTGAGCCTCACCTAATATCCTCTGTCTCAAC
AMP0020388	7	107.57	GCACACTAGACTACATACCGAGCCACATTAGGCTTCAAACCACCCCACCAGAAGGAACGTCTCACGTCCTTATACATCTTACTCGTTCCTGGATGTACGGAGTATGGGGTAGCATGAGCCTCACCTAGTATCTTCTGTCTCAAC
AMP0022471	7	108.83	GCACACTGAGCTACATAACGGGCCACATCGGGCTTCAACCCGCCCCACCAGAAGGAACGTCTCACATCCTTATACACCTTACTCGCTCCTGGATGTACGGAGTACGGTGTAGCATGAGCCTCACCTAGTATCCTCTGTCTCAGC
AMP0017056	7	110.09	CGGTTTTGCTCGCATTTTGGTCGACATCCAAGCTTCCCGACCACTCCTTCGTGAGATCACTCTTACTGGACCCGATGGTTACTCCTCCACCCAGAAGGTCACCTA
AMP0004982	7	110.92	ACACGAAGGGTCCTTGAGGGATGGCGGTAGAGTGACTTTGACGAGGACAACAAGGTGGGGAGAGGGAGGGTCGACGGTTTGCACATCTTTAGGGCTGCTGTACG
AMP0020308	7	111.34	GCACACTAAGCTACATACCGAGCCACATCGGGCTTCAAACCACCCAACTAGAAGGACCGTCTCACATCCTTGTACATCTTACTCGCTCCAGGATGTACTGAGTATGGGGTACCATGAGCCTCACCTAGTATCCTCTGTCTCAAC
AMP0001897	7	111.76	AAGACGTATGAAGAGAACTACCCCACTCATGACCTGGAGTTAGCAGTAGTGCACGCTCTTAAGATCTGGCGTCATTATCTCTATGGAGC
AMP0008653	7	113.02	AGTACACGGACTTACTTAGTTGGCTGCTTGTATGAGTGTAATGTGTATGAGTGGTGTTTGATAGTTAGAGTAGACACGAAACTGGATTAGGCCGACTTTATTATATTACGTAATTGACCCAAGTGTATGATAACGGGTCGTGACATC
AMP0023509	7	116.43	GCACACTGCGCTACATATCGGGCCACATCAGGCTTCAAACCACCCCACCAGAAGGAACGTCTTACGTCCTTATACATCTTACTCGCTCCTGGATGTACGGAGTAAGGGGTAGCATGAGCCTCACCTAGTATCCTCTGTCTCAGA
AMP0010927	7	120.71	ATATTACGGTATACCCACTATACGCCTTATTCAGTACATTCAGGTAAGAGTAAGATGTACCACGAGATGAGACGATTATATTGTATGAAGCCGATATAACCTGATTTGTGATACAGTGTGC
AMP0000881	7	122.4	AACAGATGGGCTGAAGCTGTGGATCCAAGGTGCTGAACCTGGGCTGCGGACAAGCTGCTGAAGCTGGCGAGTTTCTGGGCTGCTGAAGTTGGCGCTGCTGGGC
NOR0030581	7	122.81	GGGCTTCAAACCACCCCACTAGAAGGAACGTCTCGCATCCTTGTACATCTTACTCTCTCCAGGATGTACTAAGTTTGGGGTAGTATAAGCCTCACCTAATATCCTCTGCCTCAAC
AMP0021384	7	123.65	GCACACTAGGCTACATATCTAGCCACGTCGGGCTTAAGCCCGCCCCACCAATAAGATCGTCGTATATCTTGATACATCTTACTCGCGCCCGGGTGGACGGAATAAGGTGTAGAATGGGCCTCCTGCAGTATACGTTCCCTCAAC
AMP0027671	7	125.76	GCACACTGGGCTACATATCGGGCCACATCGGGCTTCAAACCACCCCACTAGAAGGAACGTCTTACATCCTTATACATCTTACTCGCTCCGGGATGTACGGAGTAAGGGGTAGCATGAGCCTCACCTAGTATCCTCTGTCTCAGC
AMP0001510	7	127.02	AAGACATATGAGGAGAACTACCCTACACACGATCTAGAGTTAGCGGCAGTAGTCCATGCTCTTAAGATCTAGCG
AMP0027134	7	127.86	GCACACTGGGCTACATATCGGGCCACATCGGGCTTCAAAACACCCCACCAGAAGGAACGTCTCACGTCCTTATACATCTTACTCGCTCCTGGATGTACGGAGTAAGGGGTAGCATGAGCCTCACCTAGTATCCTCTGTCTCAGC
AMP0026403	7	128.27	GCACACTGGGCTACATATCGGGCCACATCAGGCTTCAAACCACCCCACCAGAAGGAACGTCTTACGTCCTTATACATCTTACTCGCTCCTGGATGTACGGAGTAATGGGTAGCATGAGCCTCACCTAGTATCCTCTGTCTCAGC
AMP0026604	7	128.69	GCACACTGGGCTACATATCGGGCCACATCAGGCTTCAAACCACCCCACCATAAGGAACGTCTCACGTCCTTATACATCTTACTCGCTCCTGGATGTACGGAGTAAGGGGTAGTATGAGCCTCACCTAGTATCCTCTGCCTCAGC
AMP0017014	7	129.11	CGGTGCTCCTTGTCTTCACTCTCGCTAGCACGCCATCAGCTTGGGTAGCTTGGTATACCCACAGCAGGTGTTGGACCCGACGCTACCCTCGAACAAACC
NOR0024020	7	129.53	GCACACTGGGCTACATACCGAGCCACATCAGGATTCAAACCACCCCACCAAAAGGAACGTCTCACGTCCTTATACATCTTACTCGCTCCTGGATGTACGGAGTAAGGGGTAGCATGAGCCTCAACTAGTATCCTCTGTCTCAGC
AMP0023139	7	129.94	GCACACTGAGCTACATACCGTGTCACATCGGGCTTCAAACCACCCCAGCAGAAGGAACGTTTCACATCCTTGTACATCTTACTCGCTCCAAGATGTACTGAATATGGGGTAGTATGAGCATCACCTAATATCCTCTGCCTCAAC
AMP0003244	7	132.05	AAGACGTATGCGGAGAACTACCCCACCCATGACCTGGAGTTGGCTGCGGTAGTACATGCTCTTAAGATCTGGCGTCATTATCTCTTTGGGGC
AMP0021121	7	133.31	GCACACTAGGCTACATATCGGGCCACATCAGGCTTCAAACCACCCCACTAGAAGGAACGTCTCACGTCCTTATACATCTTACTCGCTCCCGGATGTACGGAGTAAGGGGTAGCATGAGTCTCACCTAGTATCCTCTGTCTTAAC
AMP0023120	7	134.57	GCACACTGAGCTACATACCGATCCACGTCGGGCTTCAAACCACCCTACCAGAAGGAACATCTCACATCCTTGTACATCTTACTCGCTCCGGGATGTACTGAGTATGGGGTAGCATGAGCCTCACCTAATATCCTCTGTCTCAAC
AMP0023467	7	136.26	GCACACTGAGCTATATACCGATCCACGTCGGGCTTCAAACCACCCTACCAGAAGGAACATCTCACATCCTTGTACATCTTACTCGCTCCGGGATGTACTGAGTATGGGGTAGCATGAGCCTCATCTAATATCCTCTGTCTCAAC
NOR0024848	7	138.79	GCACACTGGGCTACATATCGGACCACATCAGGCTTCAAACCACCCCACCAGAAGGAACGCCTCACGTCCTTATACATCTTACTCGCTCCTGGATGTACGGAGTAAGGGGTAGCATGCGCCTCACCTAGTATCCTCTGTCTCAGC
AMP0027033	7	140.05	GCACACTGGGCTACATATCGGGCCACATCAGGCTTTAAACCACCCCACCAGAAGGAACGTCTCACGTCCTTATACATCTTACTCACTCCTGGATGTACGGAGTAAGGGGTAGCATGAGCCTCACCTAGTATCCTCTGTCTCAAC
AMP0005537	7	140.89	ACCGTGTTGACAACTCTTCTGCTGCACAGTGAAGGGAACCGGCCTCGCAGGACCACTGCAGAAGGTCGCTTCCGACGCCGCAC
AMP0029656	7	143	GCGCACTGAGCTACATACCGAGTCACATCGGGCTTCAAACCACCCCACCAGAAGGACCGTCTCACATCCTTGTACATCTTACTCGCTCTAGGATGTACTGAGTATGGGGTAGCATGAGCCCCACCTAGTATCCTCTGTCTCAGC
AMP0004813	7	145.11	ACACACTGTATCACAAATCTGGTTATATCGGCTTCATACAATATAATCATCTCATCTCATGGTACATCTTACTCTTACCTGAATGTACTGAATAAGGCGTATAGTGGGTATACCGTAATAT
AMP0028616	7	147.65	GCACACTGGGCTACATATCTATCCACGTCGGGCTTGAGCCCGCCCCACCAATAAGATCGTCATATATCCTGATACATCTTACTTGCGTCCGGGTGGATGGAATAAGGTGTCGAATGGGCCTCCTGCAGTATACGCTCCCTCAAC
AMP0027274	7	150.63	GCACACTGGGCTACATATCGGGCCACATCGGGCTTCAAACCACCCCACCAGAAGGAACGTCTCACGTCCTTATACATCTTACTCGCTCCTAGATGTACGGAGTAAGGGTAGCATGAGCCTCACTTAGTATCCTCTGTCTCAGC
AMP0006167	7	152.32	ACTGAGACAGAGGATACTAGGTGAGGCTCACGCTACCCCTTACTCCGTACATCCAGGAGCGAGTAAGATGTATAAGAACGTGAGACGTTCCTTCTGGTGGGGTGGTTTGAAGCCTGATGTGGCCCGATATGTAGCCCAGTGTGC
AMP0023613	7	155.29	GCACACTGGCTACATATCGGGCCACATCAGGCTTCAAACCACCCCACCAGAAGGAACGTCTTACGTCCTTATACATCTTACTCGCTCCTGGATGTACGGAGTAAGGGGTAGCATGAGCCTCACCTAGTATCCTTTGTCTCAGC
AMP0025007	7	156.13	GCACACTGGGCTACATATCGGGCCACATCAGACTTCAAACCACCCCACCAGAAGGAACGTCTCATGTCCTTATACATCTTACTCGCTCCTGGATGTACGGAGTAAGGGGTAGCATGAGCCTCACCTAGTATCCTCTGTCTCAGC
NOR0027220	7	156.97	GCACACTGGGCTACATATCGGGCCACATCGGGCTTCAAACCACCCCACCAGAAGGAACGTCTCACGTCAATATACCTCTTACTCGCTCCTGGATGTACGGAGTAAGGGGTAGCATGAGCCACACCTAGTATCCTCTGTCTCAGC
AMP0017695	7	159.51	CTGCACCACCATAGCTGTAATAGTTGATGTGAATCTGTCGTAGGTTTCCAACAGACGATAACCTTGCTGGTGAGAAGCACAAATCCATCGTTAGCCAAGTAATCAGAAGCAACAGCTTACCTTCAGACTATCTCCACGTAGTAGCAG
AMP0025822	7	160.77	GCACACTGGGCTACATATCGGGCCACATCAGGCTTCAAACCACCCCACCAGAAGGAACGTCTCACGTCCTTATACATCTTACTCGCTCCTGGATGTACGGAGTAAGGGGTAGTATGAGCCTCACCTAGTATCCGCTGCCTCAAC
NOR0030588	7	164.18	GGGCTTCAAACCACCCCACTAGATGGACCGTCTCACATACTTGTACATCTTACTCACTCCAAGATGTACTGAGTATGGGGTAGCATGAGCCTCACCTAGTATCCTCTGTCTCAAC
AMP0029484	7	172.64	GCCTCACCAGTGACCCTTCACTTCCGACCCCTCACTTCCGACCCCTCGGACACCCTGCACCTTGACCCTCGCCCCTCCTTTACCCTATCACCCC
AMP0010531	8	0	ATACTGCAGGAGGCCCATTCTACACCTTACTCCGTCCATCCCGGCGCGAGTAAGATGTATCAGGATATACGACTATCTTATTGGTGGGGCGGGCTCAAACCCGACGTGGCTAGATATGTAGCCCAGTGTGC
AMP0000849	8	2.54	AACACTCATCGGGCGGAACAACTCCAAGAAAATGCTCCGCCACCTCCTCCCAGTCAAGAGCATCAATGCATG
AMP0024637	8	5.51	GCACACTGGGCTACATACCGAGCCTCATCAGGCTTCAAACCACCCCACCAGAAGGAACGTCTCACGTCCTTATACATCTTACTCGCTCCTGGATGTACGGAGTAAGGGGTAGCATGAGCCTCAACTAGTATCCTTTGTCTCAAC
AMP0028966	8	6.35	GCACATTAAGCTACATATCGAGTCATGTTGGGCTTCAAACCACTCCACCTGAAGGTACGTCTCACGTCCTTGCACATCTTGCTCGCTCTAGGATGTACTGAGTATGGGGTAGCATGAGCCTCACCTAGTATCCTCTGTCTCAAC
AMP0028962	8	6.77	GCACATTAAGCTACATACCGAGTCACGTTGGGCTTCAAACCACTCTACCAGAAGGTACGTCTCACGTCCTTGTACATCTTGCTCGCTCCAAGATGTACTGAGTATGGGGTAGAATGAGCGTCAGCTAGTATCCTCTGTCTCAAC
AMP0000404	8	9.31	AAAGCCGAAATGTCCAGGAAGCGCGGTGCAATCACTGGACGGGCTGCAATACGGTCATAGTC
AMP0016309	8	14.5	CGCAACATGTCCTCGAAAGTCGGGATGGTCCGCTCAGACTGACCATCGGTCTGAGGATGATAAGTTGTCCTGAACTGTAAACTCGTACCTAGGGCCGCATGAACCTGCTGCCAGAACCTCGAAGTGAACCGTCCG
NOR0016566	8	18.34	CGGACGGTTCACTTCGAGGTTCTGGCAGCAACTTCATGCCGTCTTAGGTATGAGTCTACAGTTCACGACAGCTTATTATCCTCAAACCGATGGTAAGTCTGAGCGGACCATCCATACCTTGGAGGACATGTTACG
AMP0030647	8	21.75	GGGCTTCAGACCACCCCACCAGGAGGAACATCTCACATCCTTGTACATCTTGCTTGCTCCTAGATGTACTGCGTATGGGGTAGCATGGACTTCACTCAATATCCGCTGTCTCAAC
AMP0003252	8	23.01	AAGACGTATTAAGAGAACTACCCCACTCATGACCTGGAGTTAGCAGCAGTAGTGCACGCTCTTAAGATCTGGCGTCATTACCTCTATGGAGC
NOR0021677	8	27.75	GCACACTGAGCCACAAATCTGGCTACATCGGGCATCAACCCTCCCCACCAAAATGAACGTCTCACATCATGGTACATCTTACTCGTACCAGGGTGTACTGAGTAAGGTGTATAGTGAGCCTCCTACAATATCCGTTGTCTCA
AMP0002809	8	32.04	AAGACGTATGAGGAGAACTACCCCACTCACGACCTAGAGTTAGCTGCTGTAGTACATGCTCTTAAGATCTAGCGTCATTATCTCTATGGAGC
AMP0010252	8	32.88	ATACTGCAGGAGGCCCATTCTACACCTTACTCCGTCCACCCCGGCGCGAGTAAGACGTATCAGATATACGACGATCTTATTGGTGGGGCGGGCTCAAGCCCGACGTGGCTAGATATGTAGCCCAGTGTGC
AMP0024574	8	33.29	GCACACTGGGCTACATACCGAGCCACATTAGGCTTCAAACCACCCCACCAGAAGGAACGTCTCACGTCCTTACACATCTTACTCGCTCCTGGATGTACGGAGTAAGGGGTAGCATGAGCCTCACCTAGAATCCTCTGTCTCAAC
AMP0020368	8	34.13	GCACACTAAGTTACATACCGAGTCATGTCGGGCTTCAAACCACCCCACCAGAAGGAACATCTCAAATCCTTGAACATCTTACTCGCTCCGGGATGTACTGAGTATGGGGTAGCATGAGCCTCACCTAATATCCTCTATCTCAAC
AMP0029017	8	34.97	GCACATTGAGCTACATACCGAGCCACGTCGGGCTTCAAACCACCACACCAGAAGGACCGTCTCACATCCTTGTATATCTTTCTCGCTCCAGGATATACTGAGTATGGGGTAGCATGAGCCTCACCTAGTATCCTCTGTCTCAAC
AMP0024218	8	35.81	GCACACTGGGCTACATACCGAGCCACATCAGGCTTCAAACCACCCCACCAGAAGGAACGTCTCACGTCCTTATACATCTTACTCGCTCCTGGATGTACGGAGTAAGGGGTAGCATGAGCCGCACCTAGTATCATCTGTCTCAAC
Toyo0003548	8	36.64	AAGCTTCAAACCACCCCGCCAGAAGGTACGTCTCACATCATTTTACATCTTACTTGCTCCAGGATGTACTGAGTATGGGATAGCATGAGCCTCACCTAATATCCTCTGTCTCAAC
AMP0030940	8	37.48	GTGCACTGGGCTACATATCTAGCCACGTCGGGCTTGAGCCCGCCCCACCAATAAGATCCCCGTATATCCTGATACATCTTACTCACGTCCGGGTGGATGGAGTAAGGTGTAGAATGGGCCTCTTGCAGTATACGTTGCCTCAAC
AMP0025381	8	37.9	GCACACTGGGCTACATATCGGGCCACATCAGGCTTCAAACCACCCCACCAGAAGGAACGTCTCACGTCCTTATACAACTTACTCGCTCCTGGATGTATGGCGTAAGGGGTAGCATGAGCCTCACCTAGTATCCTCTGTCTTAGC
AMP0001879	8	38.32	AAGACGTATGAAGAGAACTACCCCACTCATGACCTGGAGTTAGCAGCAGTAGTGGACGCTCTTAAGATCTGGCGTCATTGTCTCTATGGAGC
AMP0020419	8	38.74	GCACACTAGGATACATATCGGGCCACGTCAGGCTTCAAACCACCCCACCAGAGGAACGTTTCACATCCTTATACATCTTACTCGCTCCTGGATGTACGGAGTAAGGGGTGGCATGAGCCTCACCTAGTATCCTCTGTCTCAAC
AMP0002699	8	40.42	AAGACGTATGAGGAGAACTACCCCACCCATGACCTGGAGTTAGCTGCGGTAGTACATGCTCTTAGGATCTGGCGTCATTATCTCTATGGAGC
AMP0005354	8	42.11	ACCATCGAGGACGTCGGAAGGGCTTCACCGCTGCCTTCAATAGCCACACCGCGCTGAGTCTGCCGCCGAAGAAGACAGCCTCGCCGATGCTGCCCTA
AMP0016802	8	43.37	CGGCTGCAGCACCAGCACGTCCCGCTAGGCGTAGGGTACGCCGGCAGAGGGATCCAGATGCTCACCGTCGGATCGATGACCTCACCGAGCAAATGATAGACTCCTATGCTGCCC
AMP0003116	8	44.2	AAGACGTATGAGGAGAATTACCCCACCCATGACCTGGAGTTAGCTGCGGTAGTACATGCTCTTAAGATCTGACGTCATTATCTCTATGGAGC
AMP0010786	8	45.04	ATACTGTAGGAGGCCCATTTACACCTTACTCCGTCCACCCCGGCGCGAGTAAGATGTATCAAGATATACGACGATCTTATTGGTGGGGCGGGCTCAAGCCCAACGTGGCTAGATATGTAGCCCAGTGTGC
AMP0015160	8	45.46	CAGCACCAGCACGTCCTACGAGGCGTAGAGTACGCAGGCAGAGGGATCCCGTGGCTCACCGCCAGATCGATGATCTGACAGATCATATGATTGACTCCTACGCAGCCA
AMP0022563	8	46.3	GCACACTGAGCTACATAACGGGCCACATCGGGCTTCAACCCGCCCCACCAGAAGGAACGTCTCACGTCCTTATACATCTTACTCGCTCCTGGATGTACGGAGTACGGTGTAGCATGAGCCTCACTTAGTATCCTCTGTCTCAGC
AMP0024812	8	47.98	GCACACTGGGCTACATATCGAGCCACATCTTCAAACCACCCCACCAGAAGGAACGTCTCACGTCCTTATACATCTTACTCGCTCCTGGATGTACGGAGTAAGGGGTAGCGTGAGCCTCACTTAGTATCCTCTGTCTTAGC
AMP0021203	8	48.4	GCACACTAGGCTACATATCGGGCCACATCAGGCTTCAGACCACCCCACCAGAAGGAACGTCTCGCGTCCTTATACATCTTACTCGCTCCTGGATGTACGGAGTAAGGGGTAGCATGAGCCTCACCTAGTATCCTCCGTCTCAGC
AMP0010236	8	48.82	ATACTGCAGGAGGCCCATTCTACACCTTACTCCGTCCACCCCGGCACGAGTAAGATGTATCAGGATATACGACGATCTTATTGGTGGGGCAGGCTCAAGCCCGACGTGGCTAGATATGTAGCCCAGTGTGC
AMP0010406	8	50.08	ATACTGCAGGAGGCCCATTCTACACCTTACTCCGTCCACCCCGGCGCGAGTAAGATGTATCAGGATATACGACGATCTTATTGGTGGGGTGAGCTCAAGCCCGACGTGGCTAGATATGTAGCCCAGTGTGC
AMP0029241	8	51.76	GCACGCTGGGCTACATAACGGGCCACATCAGGCTTCGAACCACCCCACCAAAAGGAACGTCTCACGTCCTTATACATCTTACTCGCTCCTGGATGTACGGAGTAAGGGGTAGCATGAGCCTCACCTAGTATCCTCTGTCTCAGC
NOR0004641	8	52.18	ACACACTAGGCTACATATCTAGCCACGTCGGGCTTGAGCTCGCCCCACCAATAAGATCGTCATATATCCTGATACATCTTACTCGTGCCGGGGTGGACGGAGTAAGGTGTAGAATGGGCCCCCTGCAGTAT
NOR0030580	8	52.6	GGGCTTCAAACCACCCCACTAGAAGGAACGTCTCACGTGCTTGTACATCTTGCTCGCTACTGGATGTACTGAGTATGGGGTAGCATGGGCCTCACCCAATATCCGTTGTCTCAAC
AMP0029201	8	53.02	GCACCTTGAGCTACATATCGTGCCACTTCGGCTTCAAACCACCCCACCAGAATGAACGTCTAACCTCTTTGTATATCTTACTCACTCCAGGATGTACTGAGTATGGGGTAGTATGAGCCTCACCTAATATCCTCTGCCCCAAC
AMP0004656	8	53.43	ACACACTATATCACAAATCTGATTATATTGACTTCATACAATATAATCGTCTCATCTCGTGGTACATCTTACTCGTACCTGAATGTACTGAATAAGGCGTACAGTGGGTATACAGTAATAT
AMP0029215	8	53.85	GCACGCTAGGCTACATATCGGGCCACATCAGGCTTCAAACCACCCCACCAGAAGGAACGTCTCACGTCCTTATACATCTTACTCGCTCCTGGATGTACGGAGTAAGGGGTAGCATGAGCCTCACCTAGTATCCTCTGTCTCAAC
AMP0004689	8	54.69	ACACACTGAGCTACAAACCGAGCTACGTCGGGCTTCAACCCACCCCACCAAAAGGAACGCCTCACATCCTTGTACATCTTGCTCGCTCCTGGATGTACCGAGTATGGGGTAGCATGGGCCTCACCCAATATCCGTTGTCTCAAC
Toyo0004690	8	55.11	ACACACTGAGCTACAAACCGAGCTATGTCGGGCTTCAACCCACCCCACCAGAAGGAACGCCTCACATCCTTGTACATCTTGCTCGCTCCTGGATGTACCGAGTATGGGGTAGCATGGGCCTCACCCAATATCCGCTGTCTCAAC
AMP0030965	8	55.53	GTGGTTCAGATCTCCTCCGACTCAGACTCTGACTCAAGCTCAGGTTCAGATTCAATCTCTAGTGCCCCATTTCATATGGATGACGCTGAAATTTTTGCCA
AMP0026669	8	56.79	GCACACTGGGCTACATATCGGGCCACATCAGGCTTCAAACCACCCCACTAGAAGGAACGTCTCACGTCCTTATACATCTTACTCGCTCCTGGATGTACGGAGTGAGGGGTAGCATGAGCCTCACCTAGTATCCTCTGTCTCAGC
AMP0029401	8	57.63	GCCAATTATCGTGTCCCGGCTGGGGGTGCGAGAGCCGCTCGTGTAGAAGCAGAGCCGAGAACTCTTGGCCAAAGGATGGATCCAATTCAGCAACC
AMP0003107	8	59.32	AAGACGTATGAGGAGAATTACCCCACCCATGACCTAGAGTTAGCTGCGGTAGTACATGCTCTTAAGATCTGGCGTCATTATCTCTATGGAGC
AMP0013969	8	61.43	ATGGAGGAGAGTTAGCACTATCAACGTCACATGATGATGCTGCAGTTTCAGGAGACGATGGGCTATCCTTTC
AMP0030532	8	63.54	GGGCTTCAAACCACCCCACCAGAAGGACCATCTCACATCCTTGTACATCTTACTCGCTATAGGATGTACTGAGTATGGGGTAGCATGAGCCTCACCTAGTATCCTCTGTCTCAAC
AMP0027985	8	65.23	GCACACTGGGCTACATATCGGGCCATATCAGGCTTCAAACCACCCCACTAGAAGGAACATCTCACGTCCTTATACATCTTACTCGCTCCTGGATGTACGGAGTAAGGGGTAGCATGAGCCTCACCTAGTATCCTCTGTCTCAGC
AMP0016745	8	66.49	CGGCTGCAACACCAGCACGTCCCGCTAGGCGTAGGGTACGCCGGCAGAGGGATCCAGATGATCACCGTCGGATCGATGACCTCACCGAGCAAATGATAGACTCCTATGCTGCCC
NOR0010062	8	71.23	ATACTCGAGCATACTTACAAGGAAGGAAATAGAGCCGTAGATGCAAATTTCACTTTGACCCTCGATCTTGGTGTTCACCGTTTGTCG
NOR0030494	8	75.07	GGGCTTCAAACCACCCCACCAGAAGGAACGTCTCACATCCTTGTACATCTTACTCGCTCCGGGATGTACTGAGTAGGGGGTAGCATGAGCCTCACCCAATATCCTTTGTCTCAAC
AMP0020372	8	75.49	GCACACTAGACTACATACCGAGCCACATCAGACTTCAAACCACCCCACCAGAAGGAACGTCTCACGTCCTTATACATCTTACTCGCTCCTGGATGTACGGAGTATTGGGTAGCATGAGCCTCACCTAGTATCCTCTATCTCAAC
NOR0004810	8	77.18	ACACACTGTATCACAAATCTGGTTATATCGGCTTCATACAATATAAACATCTCATCTCGTGGTACATCTTACTCGTACCTGAATGTACTGAATAAGGCGTATAGTGGGTATACCGTAATAT
AMP0022850	8	78.86	GCACACTGAGCTACATACCGAGCCACGTCGGGCTTCAAACCACCCAACCAGAAGGACCGTCTCACATCCTTGTACATCTTACTCGCTCCAGGATGTACTGAGTATGGGGTAGCATGAGCCTCACCTAGTATCCTCTGTCTCAAC
NOR0029522	8	80.55	GCGCACTAGGCCACAATCTAGCCACGCCGTGGTTCAACCCGCCCCGCCAGAAAGAACGTCTCACATCCTGATACATCTTACTCGCACATGGGTGCACTAAGAATGTGGTATATGAGCCTCATGTAAGATCCTTTGCCTCAAC
AMP0006446	8	80.97	AGAAGCTTGACAGATCTGTCGAGTTACTTGCTCATTGCTTGTGATTCACTTTCTTCCTTCGTGAATCTATCTGGCTATCCTGTCGAATGTCTTCGAATC
AMP0018840	8	81.8	GACACTGGGCTACATATCGGGCCACATCAGGCTTCAAACCACCCCACCAGAAGGAACGTCTTACGTCCTTATACATCTTACTCGCTCCGGGATGTACGGAGTAAGGGGTAGCGTGAGCCTCACCTAGTATCCTCTGTCTCAGC
AMP0020634	8	83.07	GCACACTAGGCTACATACCGAGCCACATCAGGCTTCAAACCTCCCCACCAGAAGGAACGTCTCACGTCCTTATACATCTTACTCGCTCCTGGATGTACGGAGTAAGGGGTAGCATGAGCCTCACCTAGTATCCTCTGTCTCAGC
AMP0021337	8	83.9	GCACACTAGGCTACATATCGGGCCATATCAGGCTTCAAACCACCCCACCAGAAGGAACGTCTCACGTCCTTATACATCTTACTCGCTCCTGGATGTACGGAGTAAGGGGTGGCATGAGCCTCACCTAGTATCCTCTGTCTCAGC
AMP0002368	8	86.45	AAGACGTATGAGGAGAACTACCCCACACATGATTTAGAGTTAGCTGCAGTAGTCCATGCTCTTAAGATCTGGTG
AMP0000066	8	87.29	AAAATATCGAGAGCTCTCACTACATCACTATGATGGAAGCCATCAACGGTGGCAAGGACCTCCACG
AMP0001025	8	88.55	AACCACAATTACAAAGAGACTTAGCTTGGTTGGAGGTAGAGATCCAATTCCCCGATACAGCTCATCAGTTAGCCACCTTAGAGTTACTTCCT
AMP0022630	8	90.23	GCACACTGAGCTACATACCAAGCCACGTCGGACTTCAAACCACCCCACCAGAAGGACCGTCTCACATCCTTGTACACCTTACTCGCTCCAGGATGTACTGAGTATGGGGTAGCATGAGCCTCACCTAGTATCCTCTGTCTCAAC
NOR0010636	8	93.21	ATACTGCAGGAGTTCCATTCTACACCTTACTCCGTCCACCCCGACGCGAGTAAGATGTATCAGGATATACGACGATCTTCTTGGTGGGGCGGGCTCAAGCCAGACGTGGCTAGATATGTACCCCAGTGTGC
AMP0024785	8	94.05	GCACACTGGGCTACATATCAGGCTACATCAGGCTTTAGACCACCCCACCAGAAGGAACGTCTTACGTCCTTATACATCTTACTCGCTCCTGGATGTACGGAGTAAGGGGTAGCATGAGCCTCACCTAGTATCCTCTGTCTCAGC
AMP0026344	8	94.47	GCACACTGGGCTACATATCGGGCCACATCAGGCTTCAAACCACCCCACCAGAAGGAACGTCTTACGTCCTTATACATCTTACTCGCTCCTGGATGTACGGAGTAAGGGGTAGCATGAGCCTCACCTAGTATCCTCTGTCTCTGC
AMP0021960	8	97.88	GCACACTGAGCTACATAACGGGCCACATCAGACTTCAAACCACCCCACCAGAAGGAACGTCTCACGTCCTTATACATCTTACTCGCTCCTGGATGTACGGAGTACGGTGTAGCATGAGCCTCACCTAGTATCCTCTGTCTCAGC
AMP0023102	8	100.85	GCACACTGAGCTACATACCGAGTCACATCGGGCTTCAAACCACCCCACCAGAAGGACCGTCTCACATCCTTGTACATCTTACTCGCTCCAGGATGTACTGAGTATGGGGTAGCATGAGCCTCACCTAGTATCCTCTGTCTCCAC
AMP0002148	8	101.69	AAGACGTATGAGGAGAACTACCCCACACATGATCTAGAGTTGGCTATAGTAGTCCATGCTCTTAAGATTTGGCGACACTATCTTTATGGGGC
AMP0023048	8	105.1	GCACACTGAGCTACATACCGAGCTACATCGGGCTTCAAACCACCCCACCAGAAGGAACGTCTCACGTCCTTATACATCTTACTCGCTCCAGGATGTACTGAGTATGGGGTAGCGTGAGCCTCACCTAATATCCTCTGTCTCAAC
AMP0022468	8	106.36	GCACACTGAGCTACATAACGGGCCACATCGGGCTTCAACCCGCCCCACCAGAAGGAACGGCTCACGTCCTTATACATCTTACTCGCTCCTGGATGTACGGAGTATGGTGTAGCATGAGCCTCACCTAGTATCCTCTGTCTCAGC
AMP0004603	8	111.97	ACACACCGGGCTACATATCGGGCCACATCAGGCTTCAAACCACCCCACCAGAAGGAACATCTCACGTCCTTATACATCTTACTCGCTCCTGGATGTACGGAGTAAGGGGTAGCATGAGCCTCACCTAGTATCCTCTGTCTCAGC
* Markers developed by Hara et al. (2020). The primer sequences are listed in Supplementary Table S2.
** Flower morphological marker (Pin or long-homostyle).
