# Supplementary material for: Genetic basis of maturity time is independent from that of flowering time and contributes to ecotype differentiation in common buckwheat (Fagopyrum esculentum Moench)
Source: BMC Plant Biol. 2022 Jul 21;22:353. doi: 10.1186/s12870-022-03722-6 (PMC9306078; doi:10.1186/s12870-022-03722-6)
Supplement: Supplementary file 5 — Additional file 5 :Table S5. Results of local BLAST with tartary buckwheat genome. [file 12870_2022_3722_MOESM5_ESM.xlsx]

## Sheet: Table S5
Table S5 Results of local BLAST with tartary buckwheat genome
Nearby QTL	Query sequence*	Top 1						Top 2						Top 3
		Hit Chr	Hit position (bp)	Query length/Hit length	E value	Bit score	Identity (%)	Hit Chr	Hit position (bp)	Query length/Hit length	E value	Bit score	Identity (%)	Hit Chr	Hit position (bp)	Query length/Hit length	E value	Bit score	Identity (%)
qMT6-KTW	CTTGTGGTTCCGAAAGAAGTCCTAATTGTTGGTAACCGGAACGAAATTTCCGGTTGTTACATTTTGTACATTATCACAAATATTTTTAAAGATGAGGAGGACTATGATATTACACTTATCATTATAATTTTCAATAATCTTACAAGTATATTCATTTAAAATGGTTCGGTTTTATAAAGGAGAATGTGATAGAACACGTTGATACGAGGTTTAGCCGTA	Ft1	42875364-42875289	75/219	2.88 × 10-10	68.01	80.26	Ft7	43355617-43355683	66/219	1.01 × 10-09	66.21	82.09	Ft5	8998108-8998174	66/219	1.01 × 10-09	66.21	82.09
qMT3-RCK	CAGATCAAGCACATACGAGATCTTTAAAAGGCTACAAAGTACTTGGCGTATTACAAACCTTGATTAAACTAAAACTGTTTTAAAATTTATTAGATTTTTAGAGGTAAATGTAAAGCTAAAATTGAATCGAAGCTTATTAGTAGAAAATATATGTAGTTGATAAGTTAGCTTAACGTATATTTGGAACGATAAAGTTTATTATACAATCAACAGTAGAAAAGTAAATATTGAAAAAATTCTCGAAATGCTAAATTTTCACAATATTAACTTAGATACTTTTTTTTTTAAACTTTCTTTCATCTTTTTTAATTATTTTTATGTCAGAAATAATATTATCAATAACTTACTTGTAAATTACGCGACATAAAGTCGATTTATAAACGAAACTTTGGACATATT…	Ft3	38046779-38047144	365/479	3.76 × 10-51	205.07	72.29	Ft5	17270694-17270643	51/479	7.77 × 10-03	44.57	78.85	Ft4	27607063-27607094	31/479	2.71 × 10-02	42.76	90.91
* Sequences amplified by qMT6-KTW _STS and qMT3-RCK_STS1.
