# Supplementary material for: Genetic basis of maturity time is independent from that of flowering time and contributes to ecotype differentiation in common buckwheat (Fagopyrum esculentum Moench)
Source: BMC Plant Biol. 2022 Jul 21;22:353. doi: 10.1186/s12870-022-03722-6 (PMC9306078; doi:10.1186/s12870-022-03722-6)
Supplement: Supplementary file 6 — Additional file 6: Table S6. Gene list of tartary buckweat which located within 200 kb up and down from the homologous region of qMT3_RCK_STS1. [file 12870_2022_3722_MOESM6_ESM.xlsx]

## Sheet: Table S6
Table S6 Gene list of tartary buckweat which located within 200 kb up and down from the homologous region of qMT3_RCK_STS1
Gene ID	Chr	Start (bp)	End (bp)	Protein Sequence	Best hit with Araport11 protein sequences	Annotation
FtPinG0001741300.01	Ft3	37852585	37854065	MLRRDPLGGFPEKCPLGGAAAVVLYTTSLGGVRKTFEECNRARTVLEVHRVVFDERDVSLHGEFLAELRNSSASQLLSPDYSSTAGT	AT1G64500.1	THRUMIN1
FtPinG0001741600.01	Ft3	37857284	37859221	MENNNNQSFWQFTDQIRLQNNDFANLSLNDSIWSVNPFGSKNPEERRNFDIRVPTTATTQNLNPVARNNNVFPYDFKEKNVDSSDFNSFNDGWKLGSGLGSGFGMHNNPTVTAQNGVNGGFSKGMYTKPYMNQYTNNFNLGVNDFNGNSFHLKNINGKVEDDFHQLHHVSKGGKKKKENPNEIKDDKNGVDKRFKTLPPSEVLPRNETIGGYIFVCNNDTMEENLKRQLFGLPPRYRDSVRAITPGLPLFLYNYSTHQLHGIYEAFWKPSLQH	AT5G42050.1	ASPARAGINE-RICH PROTEIN, ASPARAGINE-RICH PROTEIN 1, NRP, NRP1
FtPinG0001741700.01	Ft3	37906300	37909909	MVADTVACYDTRIEESGRDDELYGELWKACAGPLVEIPRVGERVYYFPQGHMEQLKASTNQELDQTIPLFNLPPKILCRVVHIELKAEKETDEVYAQIALMPESSDQPEPTKPDPIAHEPSRPTVHSFCKVLTASDTSTHGGFSVLRKHANECLPALDMTQQTPTQELAAKDLHGYTWRFKHIFRGAQGGHLLTTGWSHFVTSKRLVAGDSFVFLRGESGELRVGVRRVAQNQSCMPASVISSQSMHLGVLATASHAVSTQTRFVVYYKPRTSQFIIGLNRYLESVNNKYAVGMRFKMRFEEMMHRKESLLVQLLGSTISHLNGKIHHGDL	AT2G46530.1	ARF11, AUXIN RESPONSE FACTOR 11
FtPinG0001742000.01	Ft3	37910541	37911208	MQTTSHRALIRSSPSLTCSYGFLSTRVVRALDDVPGLHIIKDDCWVAVDQPPNSLIVNIGDQLEVLSNGRYKSVVHRVVNDKSRERVSLAFFWGPDSNEIVGPIECLVDEQNPPKYRSYPYKEFLVEHDKQVGMRRTVKEITSYRLVGISLSKLVLGCCFGYYTNRKICVNITNNQNNRDVHNVTIS	AT4G10500.1	DLO1, DMR6-LIKE OXYGENASE 1
FtPinG0001742900.01	Ft3	37930210	37930554	MTRLLRLLSKGLGLEDADYLKSKLGSQALYKCHGNYYPCCPDPRVTVGLPMHSDSLAFTVVRSIGDTPGLQILGDTGDWVAVDKVSDSYVINIGDQLEVSFILLFIGVEYNTII	AT5G24530.1	ATDMR6, DMR6, DOWNY MILDEW RESISTANT
FtPinG0001742500.01	Ft3	37930360	37931073	MHSDSLAFTVVRSIGDTPGLQILGDTGDWVAVDKVSDSYVINIGDQLEVLSNGRYKSVYHRVVNSKASTRISLAYFWGPSMDAEIGPIPGLIDEQHPPMYKNYLYKDFIEQHNTMQGQRRAGKEFYRIY	AT1G30040.1	ATGA2OX2, GA2OX2, GIBBERELLIN 2-OXIDASE, GIBBERELLIN 2-OXIDASE 2
FtPinG0001742300.01	Ft3	37931818	37932183	MDIVREIVKEKAVVIFSKSSCCISHSMKQLISSYGANPVVYELDEISNGQEIEKALKKLGCKPCVPAVFIGQKFLGGANEIISLQVQGKLVPLLMEAGAIWIWNRND	AT3G62930.1	GRXS6, ROXY17
FtPinG0001742700.01	Ft3	37931938	37932183	MKQLISSYGANPVVYELDEISNGQEIEKALKKLGCKPCVPAVFIGQKFLGGANEIISLQVQGKLVPLLMEAGAIWIWNRND	AT1G03020.1	GRXS1, ROXY16
FtPinG0001743100.01	Ft3	37946525	37949150	MDPKLTEVSQLLERFKASLVRNDFDSATNLLSQLKVLLTGFRSLPPLLEQTPNAVPELTIAREIYEHAVVLSVKMEDQEAFERDFFQLKPYYTDARNRLPPSPQEYAIIGLNLLRLLVQNRIAEFHTELELLPSSALDNPCIKHAVELEQSFMEGAYNRVLSARQTVPHETYVYFMDLLAKTVRDEIAGCSEKAYDYLSIKDAQQMLLFSSQKELIEYIQEDHPEWEIKDGCIYLQKAKESAPCKEIPSLQLINQTLSYARELERIV	AT1G64520.1	REGULATORY PARTICLE NON-ATPASE 12A, RPN12A
FtPinG0001743300.01	Ft3	37952977	37953861	MKIKNWVAKSCYDPQGNVTDFQNPISIDLSTSPFTFSDTLNKFVVVGCDELAIISGTRGRNFTSGCISLCSRKEDVFQGACSGIGCCETSIPKGLKQFDVNLGSLHKHVNISSFDTCGYAFMAETQSFTFRGLDDFSDQLFSNRTKDNVRIVLDWNVGNESTCSQAQKNLTTYACKQNTNCTQVDLGSGGYRCSCLPGFEGNPYLNPGCTGILNILLHSLMSLFLI	AT1G21270.1	WAK2, WALL-ASSOCIATED KINASE 2
FtPinG0001743500.01	Ft3	37954803	37955972	MSATNNYSEDRILGKGGYGTVYKGILSDKRVVAVKKSKVSDKTQTEQFINEVVILTQVNHRNVVKLLGCCLEAEVPLLVYEYVSNGSLFEHIHNKKRTSWLSWANCVRIASEAADALSYLHSAASIPIIHRDIKSANILIDDSYTAKISDFGASRLIPLDQTQVSTLVQGTFGYLDPEYLLSSQLTEKSDVYSFGVLLAELITREKPLLVDKNVQDKSLASYFLMAVKEDRVSEIIHGELIKEVNSKQLISMAKLIKNCLNMSGEDRPTMKEVAIELDMLKKHTNHPWTERSYGQGTSLISHLEPDLYPLLSKTEMSSVADSGGYSNVQMEMLIDMNSPR	AT1G21230.1	WAK5, WALL ASSOCIATED KINASE 5
FtPinG0001743700.01	Ft3	37959938	37960963	MLALVPNLFGFLVAVTCIVTNTNATPTNILTKPGCHRQCGNLTVPYPFGIGTECSLSYWYNITCDTSFNPPKPFLGNSNLEIVEISDANMKIKNWVAKSCYDPQGNVTDFQNQISIDLSTSPFTFSDTLNKFFVVGCDDLAFISGTRGRSFTSACISLCSRKKDVFPGTCSGIGCSEISIPKGLKQFQVILMSVNKHVNISSFDTCGYAFMAEVQSFIFRGLDDFSDPLFYNRTRDNVRIVLEWNVGNEATCSQAQKNLSSYACKQNTSCTEIDLGSGGYRCSCLPGFEGNPYLTPGCTGTQCSSSLVDVIMWGFFSTFHISLLTFFMLIDIYIEVLDLII	AT1G21270.1	WAK2, WALL-ASSOCIATED KINASE 2
FtPinG0001744000.01	Ft3	37961297	37968034	MADDVRRWTVTYTKHLKQKRKVYQDGYILLTSNKKVKLYDDTDKLLDGKFLKEDENLSSGETLTFGSYLVDIGDCENAELAQEEKSKQSSDKNCTPARQKVSAINDSPSQRIFREFKKNEKIKTVLQERSPSSISSIAGEWQALYTTNLIQKAKKYHDGFIKLILCGSQGKQAKLYDASNTLLESKFLRKDDLICSGESLKFDGFLIDVGDPVNHKNIVNVKVEGQKCSTSEKERAVDSNRFRHRSLNNGASSLKNRNFSQSFVTAHKLFKKGMEKDVENGQHSSGVDADKIRLAERDAPNMSLSHDGVSTLKNRSFPQSSVPSQQFLKNGNPPHAASQKDVEQKLNSHGIDDAHSVVLQQSGAPTTSLRGANQILSSLKKPTSPRRNLVTEQALEDQC…	AT4G10890.1	no symbol available
FtPinG0001744100.01	Ft3	37977073	37981644	MIMSDADDENRATPKPEPRSKDFPPFTSSQPDPNSIMDLDFADFDAAWQFDPMVPVSPFLISDQTFSSLWAFADLAEDRSAGSGLRRFSPDSKFLACNPEAGGENNKENGDEDTKTRIPAPVLGLNSFELPDVFVIKERMTQALRYFKESTEQHQILAQVWAPVKSGNRYVLTTSGQPFVLSPHSNGLHQYRTVSQMYSFSVDEEPDGLPGRVFRQKLPEWTPDVQFYSSKEYPRVKHAKDYNVHGTLALPVFEPSGQSCVGVLELIMTSRKINYASEVDKVCKALEAVNLKSSDILIQPNIQICNEGRQNALSEILEVFTEVCETYKLPLAQTWIPCRHRSVLANGGGLKKSCSSFDGSCMGQVCMSTTDVAFYVVDAHILGFREACAEHHLQRAQGV…	AT1G64530.1	NIN-LIKE PROTEIN 6, NLP6
FtPinG0001744400.01	Ft3	37982701	37985905	MPGLVSAKTPPPRVSVGNSTPNSDAGSVSVASQIRNSTTPDNPPRVYSPVVKRTPSPSPSTSRAKPSPDRSSGKKKQTPSTPESSSVRPPSPIPFSIDDSALDNPDLGPFLLKLARDSIASGDGPNKALEYAIRASKSFERCAIDGEPNLDLAMSLHVVGAIYCSLGRFEDAVPVLERAIKVPEVSRGADHALAAFSGYMQLGDTHSMLGQLDRSIECYKEGLQIQIQALGETDPRVAETCRYLAEAQVQAMQFDEAEKLSKQTLEIHRMHSTPASLEEAADRRLMALICEAKGDYESALEHLVLASMAMIANGQDNEVASIDVSIGNIYQSLCRFDEAVFSYQKALTVFKSAKGENHPSVASVYIRLADLYFKTGKLRESKSYCENALRIYNKPVPGT…	AT4G10840.1	CMU1, KINESIN LIGHT CHAIN-RELATED 1, KLCR1
FtPinG0001744500.01	Ft3	37991897	38000483	MVRSGTGQRCYSANPADYRRLEEVGNGASATVYRAIYLPFNEVVAVKCLDLDRFNCNLDDVRREAQTMSLIDHPNVVRAYCSFVVEHDLWVVMPFMAEGSCLHLMKIAHPDGFEEAAICTILKETLKALQYLHKDGHIHRDVKAGNILLDSKGIIKLADFGVTACMFDKGDRQRSRKTFVGTPCWMAPEVLQPDSGYDFKADIWSFGITALELAHGHAPFSKYPPMKVLMMTIQYAPPGLDYDRDKKFSKSFKEMVAMCLVKDPKKRPTVEKLLKHSFFKHAKPSELSVKKLFADLPPLWDRVKAIQIKDAASLALKKMPTAEEEALSQSEYKRGVSAWNFDIEDLKTQASVIQDDDEISEIREGDESVKSVHSNKDASYHGSCSDKSLSTNENVSSGQ…	AT4G24100.4	no symbol available
FtPinG0001744700.01	Ft3	38003673	38006351	MFGVAKGLNLNHLRNTFLRFSIPLSLMESPSAAKKLKVCSFSNGSDAAAAVVKRVGTHNGSFHCDEALGSFMIRLTDKFSGADIVRTRDSKVLETLDAVLDVGGVYDPIRDRYDHHQKGFEEVFGHGFSTKLSSAGLIYKHFGTEIIAKELRANQEHPDVFRLFLAVYKNFMEAIDAVDNGINHYDTDKPPRYVNNTHLSSRVGKLNLDWTDPDQSAEKENAAFEKAMNLAGGEFLECVRFHVKSWLPARSIVMECVSARNEVDPSGEIVVMDRFCPWKLHLFELEEEMKIDRPIKYVLYQDDRSKAWRVQAVAVAPDRFESRKALPEPWRGLRDDELSKESGIPGCVFVHMSGFICGNQTYDGALAMAKAALK	AT5G41970.1	no symbol available
FtPinG0001744900.01	Ft3	38007392	38008312	MHTSTIALKNPTNLLKPTTKREPMPSTTTRPTLKSRLRAGEALYGIFLDSFSPTLAEISGYAGYDFVVIDVEHGFGGISESLACLHALSSSNTPAILRLPELSPVWAKKALDLGPMGLMFPMIHSPEQAQQAISYSKYPPRGIRGVAHPIVRGSKYGLDESYLDKVEDELLIMCQVESKEAAEMSHEIAAVDGLDCVMIGPTDLGANLGFIKDPENENAVKKVRDVEKAVLGRRPNGPYLAGFAMPNDGPNEMVKRGYNMICGAVDIALFRNAAVEDVNKFRIGMGKN	AT4G10750.1	no symbol available
FtPinG0001745100.01	Ft3	38010627	38014140	MEAFYWLVFGALGAVVAALEFSKNIKDRITTSPAFNSFKNNYILVYSLMMAGDWLQGPYVYYLYSTYGFGKGEIGKLFIAGFGSSMLFGTIVGSLADKKGRKRACVTYCITYILSCITKHSPQYKILMVGRILGGIATSLLFSAFESWLVAEHNKRGFEQQWLSFTFSKAIFVGNGLVAILSGLFGNFLVDNLGLGPVSPFDAAACFLAIGMAVILSSWTENYGDSSDNKDLLSQFRGAAVAIASDEKIALLGAIQSLFEGSMYTFVFLWTPALSPNDEEIPHGFIFATFMLASMLGSSIASRLMARSNIKVEGYMQIVFIVSSASLTLPILTSLLEAPSNVKGGSISFSGCLQLLGFCTFEACVGIFWPSIMKMRSQYIPEEARSTIMNFFRIPLNIF…	AT4G27720.1	no symbol available
FtPinG0001745400.01	Ft3	38015465	38016144	MANPRTLILYTFQFLVLLQAKVLCFQYKVGDLSGWGIPSSSNPNVYTKWANNHIFRIGDSLFFLYPPSQDSVIQVTADSYKSCNLKDPILYMNNGNSLFNITSEGDLYFISGEPGHCLKGQKLSIGNGSSNAYSPSSSLPDTAAGPSYANAFGSIPAASSASSIMIGFSISLVFMIWVLLF	AT1G64640.1	ATENODL8, EARLY NODULIN-LIKE PROTEIN 8, ENODL8
FtPinG0001745600.01	Ft3	38017602	38019122	MAAYALKPAKQGLEDSQEQIHKIRITLSSKNVKNLEKVCGDLIRGAKEKTLRVKGPVRIPTKVLRITTRKAPCGEGTNTWDRFELRIHKRVIDLFSSPDVVKQITSITIEPGVEVEVTIAE	AT3G47370.2	no symbol available
FtPinG0001745700.01	Ft3	38023848	38025657	MAEFDGPRMYSCSNCRNNVALHDDIISKAFQGKNGRAFLFSHAMNVDVGSKEDRHLMTGLHTVADIYCNDCHEVLGWTYVRAYEESQKYKEGKFVLEKVKIVKDN	AT4G27745.3	no symbol available
FtPinG0001746000.01	Ft3	38026884	38029555	MADKEIITAEKASSSGSQFGPASRSICLVCQKQFSQYTCPRCSIRYCSLHCYKSHSLRCTESFMRDNVMGELGQVHPDDESKNKMLDILKRFQSEEEQNEDCSMDDDEPGLSEETIQRVLSGGMIDYDDLLAEEKKLFKRAMASGELSKMIEPWDPWWLKPSARTISLSHDGTQLIQPMENLQEDSQCNIKSEVPPGPETPLPPLKQLISTEPSPLLAIHLVDILYSYCFTLRLYNGDWQSDTTGSASVVLSISSVLGQGSNPETILEAVSYCLQETCSPEFKHMGGLRFGFSLLDDVSSLISLGGGPLVCALCDLRRMIQAAEKELKSGGKSKQNAKRVEMKSRLKLAERKVYFMMCWVHEQMEEVWSSLASLVKAEKGSALEYQGAEGSRPLKTKEN…	AT5G63830.1	no symbol available
FtPinG0001746200.01	Ft3	38032149	38035325	MCSLEKETEIKKVLRSLCFSYGWSFGVFWKFDQRNSMLLALEDAYSMEYAKSLTDDMLLQVHMLGEGVIGQAAFDGEHRWVFSDYSNRKHNFTAHAQIQQDNSKFLCEFASGIKTIVVIPVESCGVLQFGSIHEMLESPGFVDQARQVFRQLSLIDGLVPSGNSSSSLITDSIYQNAEFAHQFLQASEFGHNISSFTDPISTTSNSIPSSSCVDNQDYSSGFDPLSFLGGSVDNQWLHSLFHDHELSSTEFNQTLPQEHHMDDNVLQWTLSDDLLQSLLAELPSQTYSDLPSSNAEPNLESVKAEPNLQDNIFPPKKGLFSELGLDQLLRNKSDSSIEDPIRSPKKRRTDSHLWTDKCFIADANSCITDQTKKFPEASKVTKKRARPGESSKPRPKDRQ…	AT1G64625.2	FEHLSTART, FST, LHL3, LL1, LONESOME HIGHWAY LIKE 3
Homologous region of qMT3-RCK_STS1	Ft3	38046779	38047144
FtPinG0001746300.01	Ft3	38060465	38062697	MEENGVVTVSQTVKRSSNDVTVCLRNTEGSSKLFYYSSSILKTKSKFFAEKLLIPDKSDYIEIQCLNYDYQHHIDLLTLLPLPASQVLDSLGSVKSTLGILQVAIALQCEEVTYSCVQYLEAVPWEDKEEDEILKIVPKLGPVAMPILARVQSVDPTAAKTVFVSAVRFATSISQSLHGFADEVKTSAQEQIDYMLAEDEDTPFITADDEVKSEVKNGISKICSSFQYELAYLLEAKEPSETIERRILGSISDFQWLCNVLPKMDLMSDLVSKWTEMSCDILTVINDSKLYSTMWATKLKLIEVTVKLLEAVGYGSVIVPSSCRTDLVKKWLPYIRKTKPVLDSVYDTETGTYPHRLNEDSCQGIEGAIVSLVLALPSHDQADILADWMDNNQQFGFPD…	AT3G05675.1	no symbol available
FtPinG0001746600.01	Ft3	38071212	38072846	MDMAPWPQEIVVKPMEEIITNNNNNNSSKPQPSTSLERKVRPQKDQAVNCPRCNSTNTKFCYYNNYSLTQPRYFCKGCRRYWTEGGSLRNIPVGGGSRKNKRPSSSSISSSSATSKIKLSDHHHHQQHQQHLSHVLPTNPNNPKIHIEGQDLNLGFPSTLSEFMQLPNMENPTNPHHQFLQKASNTSNTSHLSALELLNGLTSSSRGLMTHFMPMQIPDQNPNSNPVFQSGFNLQGEFKPTLNFSLDGLHGVHQENGSGRILFPFEDLKSTTTTATTTTTTPTTVHHDQHQNHNGDQQITRDHQHGDSTGYWTGMLGGAGSW	AT4G24060.1	DOF4.6, VDOF1
FtPinG0001746900.01	Ft3	38101291	38102275	MRYLKGTMNWNLCFCCSPCVLEAYCDANWISDNDEVNSTSGYVFTLGGGAVAWKSTKQTCIARSTMEYELIAVEVARQEADWLRNLLADIPLIGRPCPSISMRCDSQDAIAVAMNTLYNGKKRHIRMRHKVIRSLIETGVLSLEWDECAIRHIRMHHKELGRPPDKRVVRTYGHGHI	AT4G23160.1	CRK8, CYSTEINE-RICH RLK (RECEPTOR-LIKE PROTEIN KINASE) 8
FtPinG0001747200.01	Ft3	38107101	38109023	MLQTIKYLLGSPGASGFGSKSTASDVTACSDLHNITAIITGATSGIGAETARVLAKRGARLVIPARNYKAADESRARILAEFPTAQVIVLALDLSSLSSVRKFVRDFESLDLPLNLLINNAGKFSPYHAVSEDGIEMTFATNYLGHFLLTKLLMKKMAETVRETGVQGRIVNVTSNIHSWFSGDMFDYLNLITKSKSGYDATQAYTLSKLANVLHTKELVRKFKEMEADVTVNCVHPGVVRTRLTRDREGVITDLVFFLTSKLLKTIPQAAATTCYVATHPTLENVTGKYFMDCNEATGSKMGSSSYEAERLWLGSEAMINEAKDSNLIVDHLKAR	AT4G24050.1	no symbol available
FtPinG0001747600.01	Ft3	38166689	38170546	MRWQGTYPSTYFRGGGYISLENLIYLAEKYPAYKIFGNKWTEIVKVVSDRLVKFTSNLFCRYLIVIEIAGQDINARLLMLVFKTNNAVKNRLVTLCKKRAKHEALAKENNTTFISVDNKRPVTIQSSSHGAPLKKMKYLLLNDSSYPISTEIATFRMYQIKISDCKATKVRTVI	AT2G02820.1	ATMYB88, MYB DOMAIN PROTEIN 88, MYB88
FtPinG0001747700.01	Ft3	38183576	38186720	MSGASSVRSHSYSHSPSLEVLGGARDSLLPVLKDLDRPYNPFPVIGWNCHVETIFAALFRSLPEVRYRRECLRTPDDGAIALDWVVGDDRLLPADSPVVILLPGLTGGSGDTYVRHMLMRARKQGWRVVVFNSRGCGDSPVTTPQFYSASFTGDIRQVVGHVSGRYPKANLYAVGWSLGANILVRYLGEESSKCTLSGAVSLCNPFNLPIADEDFRKGFNNVYDQSLARSLCKIFKRHITLFEEMGGEFNIPMAANAKTVKEFDEGLTRVSFGFKSADDYYSNSSSSDSIKYVTTPLLCVQAANDPIAPARGIPRKDIEENEHCLLIVTPKGGHLGWVAGAEGPVGAPWTDPFVIDFLQHLESSSSAPSSTGLPNALPRHREDLNPIEV	AT3G50790.1	no symbol available
FtPinG0001747900.01	Ft3	38191880	38195082	MAAQTHTNLPIDLLLANTTATTKPKKRPSDDDNNNNEDNHFTLAKKPTTTISKEDPIAALSNARHEFGEHGGVNMSIEASATFTVMEPETMGRLFSGEIGPDRDFFIYSRHFNPTVLNLGRQMAALEGTETAYCTASGMSAISCVFLQLVGAGGHIVASQTLYGGTHALLTHFLPRACGITTTFVDVTDRESVANALETGRTRVLYFESMSNPTLSVADIPGLCKLAHDKGVKVVVDNTFAPVVLSPARLGADVVLHSISKFISGGADIIAGCICGPSSLVNSMMDLHQGSLMLLGPTMNAKVAFELSERLPHLGLRMKEHCKRALVFARRMQAMGLKVIYPGLEAHPQHELLKYIANQDYGYGGILCLDMETEEKANRLMYHLQNSTQFGFMAVSLGY…	AT1G64660.1	ATMGL, METHIONINE GAMMA-LYASE, MGL
FtPinG0001748500.01	Ft3	38199857	38201363	LLCPKSQLNRTAQFEGRDQCANAAESIQRRSYFTADGNNDNVKSQSNTRGCSASVTSTSAMATI	AT3G21120.1	no symbol available
FtPinG0001748800.01	Ft3	38203074	38203840	MDLVPARNTQMKKCKNKKRFSDEQIKSLESMFNSETRPESLTKQQIADQLGLMPRQVAIWFQNRRARCKSKQIEHDYRILKASYDNLAGRFEALKREHHHLISEVQKLRGLQSKPNETMEFGPCIKSCIGEDSNIIDKIWEEDKNMAEPTCSSPLSSANCHSLESILESDYLLDDNCGSEWWENY	AT2G46680.1	ARABIDOPSIS THALIANA HOMEOBOX 7, ATHB-7, ATHB7, HB-7, HOMEOBOX 7
FtPinG0001749100.01	Ft3	38204114	38204657	MKCENEKKLAKLVVLGLPEMIAIALPVSGGQMPWCFVLGESLFSLGGFAWLFSPLFLSGRSDLTINIIIRVFASKFANIHYSMFILTCPF	AT3G04150.1	no symbol available
FtPinG0001749300.01	Ft3	38217029	38217864	MKVCQFNDVFTIIVDGSTIYDIINIDISRYFFRIYSMMRILAFLGR	AT3G60640.1	ATG8G, AUTOPHAGY 8G
FtPinG0001749900.01	Ft3	38220398	38220879	MSTFVIVGRYLICCFIRFVYLVFSSTFQ	AT3G29590.1	AT5MAT
