# Supplementary material for: Genetic basis of maturity time is independent from that of flowering time and contributes to ecotype differentiation in common buckwheat (Fagopyrum esculentum Moench)
Source: BMC Plant Biol. 2022 Jul 21;22:353. doi: 10.1186/s12870-022-03722-6 (PMC9306078; doi:10.1186/s12870-022-03722-6)
Supplement: Supplementary file 7 — Additional file 7: Table S7. World buckwheat germplasms used in this study. [file 12870_2022_3722_MOESM7_ESM.xlsx]

## Sheet: Table S7
Table S7. World buckwheat germplasms used in this study.
Name	Abbreviation	Country	Accession No. *
Bogatyr	BOG	Russia	36222
Gloriya	GLO	Russia	36227
Kanadasan	KAN	Canada	53866
Mancan	MAN	Canada	36232
CM 221	CM	China	77943
Heilengjiang	HEI	China	215505
Kitawase-soba	KTW	Japan	80810
Ruchi-king	RCK	Japan	-
Hitachi-akisoba	HTC	Japan	165646
Kyukei SC 7	KSC7	Japan	-
CV. Pontivy	PON	France	81433
CV. Le heller	LEH	France	81432
COL/PAK/1989/IBPGR/2516(4)	PAK	Pakistan	86266
COL/MYANMAR/2000/MAFF/023	MYA	Myanmar	203679
Zairaishu (Burajiru・bankosan)	BUR	Brazil	53881
* From Genebank Project, National Agriculture and Food Research Organization (https://www.gene.affrc.go.jp/databases_en.php).
