# Supplementary material for: Genetic basis of maturity time is independent from that of flowering time and contributes to ecotype differentiation in common buckwheat (Fagopyrum esculentum Moench)
Source: BMC Plant Biol. 2022 Jul 21;22:353. doi: 10.1186/s12870-022-03722-6 (PMC9306078; doi:10.1186/s12870-022-03722-6)
Supplement: Supplementary file 8 — Additional file 8: Table S8. Segregation of flower morphology. [file 12870_2022_3722_MOESM8_ESM.xlsx]

## Sheet: Table S8
Table S8. Segregation of flower morphology
Population (Year)	Number of plants	Flower morphology (LH:P)a	χ2 value (3:1)	P
Cross A (2019)	150	111:39	0.08	0.7＜P＜0.8
Cross A (2020)	178	135:43	0.0674157	0.7＜P＜0.8
Cross B_1 (2019)	120	88:32	0.177778	0.6＜P＜0.7
Cross B_2 (2018)	137	101:36	0.119221	0.7＜P＜0.8
Cross B_3 (2020)	150	102:48	3.92	0.02＜P＜0.05
a P: pin; LH: long homostyle
