# Supplementary material for: Genetic basis of maturity time is independent from that of flowering time and contributes to ecotype differentiation in common buckwheat (Fagopyrum esculentum Moench)
Source: BMC Plant Biol. 2022 Jul 21;22:353. doi: 10.1186/s12870-022-03722-6 (PMC9306078; doi:10.1186/s12870-022-03722-6)
Supplement: Supplementary file 9 — Additional file 9: Table S9. Summary of the reference databases. [file 12870_2022_3722_MOESM9_ESM.xlsx]

## Sheet: Table S9
Table S9. Summary of the reference databases.
Name	Number of scaffolds	Total length	N50	Minimum length	Average length	Maximum length	Reference
FES_r1.0.genome.fa	387594	1177687305	25109	300	3038	1053114	Yasui et al. 2016
Fes_Dasha_genome.fa	85180	1211257866	188058	866	14220	1637794	Penin et al. 2021
Out_1Kb_BGDB.fa	88910	1027747442	30988	1000	11559.4	1053114	This study
Out_1Kb_Dasha.fa	84135	1210233483	188385	1000	14384.4	1637794	This study
Dasha_20contigs.fa	20	1294348483	64387453	58683633	6.47174e+07	74659610	This study
BGDB_20contigs.fa	20	1116637442	56193345	53243831	5.58319e+07	57717351	This study
